# Supplementary material for: Signature construction and molecular subtype identification based on liver-specific genes for prediction of prognosis, immune activity, and anti-cancer drug sensitivity in hepatocellular carcinoma
Source: Cancer Cell Int. 2024 Feb 19;24:78. doi: 10.1186/s12935-024-03242-3 (PMC10875877; doi:10.1186/s12935-024-03242-3)
Supplement: Supplementary file 1 — Additional file 1: Table S1. Clinical characters of the patients in TCGA-HCC dataset and ICGC-HCC dataset. Table S2. Expressional differences between HCC and normal liver tissues. Table S3. The LSGs differences among different HCC subtypes. Table S4. LSGs methylation comparisons among HCC subtypes. Table S5. LSGs expression comparisons among HCCs with different risk factors. Table S6. HCC subtype-specific genes. Table S7. Predication of HCC subtype with SVM method in TCGA-HCC dataset. Table S8. HCC subtype predication with SVM model in ICGC-HCC samples. Table S9. HCC subtype predication of TCGA-HCC samples with NTP method. Table S10. HCC subtype predication of ICGC-HCC samples with NTP method. Table S11. Prognostic effects of LSGs and HCC subtype-specific genes. Table S12. Hepatocyte subcluster proportions in different tissues. Table S13. The correlations of the key genes with the IC50s of anti-cancer drugs in HCC cell lines. [file 12935_2024_3242_MOESM1_ESM.xlsx]

## Sheet: Table_S1
Table S1. Clinical characters of the patients in TCGA-HCC dataset and ICGC-HCC dataset.
Variables	TCGA-HCC (n=371)	ICGC-HCC (n=231)	He-HCC (n=35)
Gender
Male / female	250 / 121	170 / 61	29/6
Age (year)
<60 / 60-70 / >70 / NA	169 / 128 / 73 / 1	44 / 86 / 101 / 0	24/7/4
TNM stage
Ⅰ/ Ⅱ/ Ⅲ / Ⅳ / NA	171 / 86 / 85 / 5 / 24	36 / 105 / 71 /19 /0	BCLC-A (35)
Survival status
Alive / dead / NA	240 / 130 / 1	189 / 42 / 0
HCC, hepatocellular carcinoma; TCGA, The Cancer Genome Atlas; ICGC, International Cancer Genome Consortium; NA, not available.

## Sheet: Table_S2
Table S2. Expressional differences of LSGs between HCC and normal liver tissues.
	logFC	AveExpr	t	P.Value	adj.P.Val	B	Dysregulation
PZP	-4.82	-0.753	-13.902	2.09e-36	2.11e-34	71.936	down-regulated
COLEC10	-5.174	0.253	-13.897	2.19e-36	2.2e-34	71.89	down-regulated
OIT3	-2.968	3.366	-13.136	2.95e-33	1.97e-31	64.753	down-regulated
CYP2C8	-3.426	6.988	-8.811	3.32e-17	4.08e-16	28.222	down-regulated
CYP2B6	-3.242	5.028	-8.793	3.79e-17	4.64e-16	28.09	down-regulated
SLC22A1	-4.008	5.843	-8.635	1.24e-16	1.46e-15	26.924	down-regulated
C9	-5.023	5.364	-8.108	5.69e-15	5.86e-14	23.159	down-regulated
UROC1	-3.989	2.956	-7.926	2.06e-14	2.01e-13	21.895	down-regulated
RDH16	-2.719	5.716	-7.44	5.72e-13	4.96e-12	18.634	down-regulated
GYS2	-3.123	3.755	-7.386	8.2e-13	7e-12	18.281	down-regulated
ADH4	-3.647	7.579	-7.332	1.17e-12	9.88e-12	17.929	down-regulated
C6	-2.229	6.307	-7.308	1.38e-12	1.15e-11	17.773	down-regulated
SLCO1B3	-5.081	0.432	-7.269	1.78e-12	1.48e-11	17.52	down-regulated
KLKB1	-1.471	5.798	-7.251	2.01e-12	1.66e-11	17.401	down-regulated
HP	-2.524	10.833	-7.13	4.43e-12	3.55e-11	16.629	down-regulated
TDO2	-2.485	5.411	-6.678	7.72e-11	5.53e-10	13.835	down-regulated
CYP2C9	-2.45	7.226	-6.674	7.9e-11	5.66e-10	13.812	down-regulated
C8A	-1.921	7.257	-6.594	1.29e-10	9.1e-10	13.33	down-regulated
AKR1D1	-2.894	4.193	-6.565	1.54e-10	1.08e-09	13.162	down-regulated
MAT1A	-1.623	8.735	-6.543	1.76e-10	1.22e-09	13.028	down-regulated
SLC27A5	-1.901	6.193	-6.512	2.13e-10	1.47e-09	12.844	down-regulated
PON3	-1.324	5.97	-6.378	4.74e-10	3.16e-09	12.063	down-regulated
HPX	-1.835	10.006	-6.344	5.81e-10	3.84e-09	11.865	down-regulated
CYP2A6	-3.769	6.733	-6.271	8.92e-10	5.82e-09	11.448	down-regulated
ALB	-1.72	14.753	-6.221	1.19e-09	7.7e-09	11.164	down-regulated
AFM	-2.233	6.517	-6.183	1.49e-09	9.55e-09	10.946	down-regulated
PLGLB2	-2.197	0.908	-6.181	1.51e-09	9.63e-09	10.937	down-regulated
CYP2E1	-3.612	6.941	-6.174	1.57e-09	1e-08	10.897	down-regulated
CYP2A7	-4.112	1.754	-6.136	1.96e-09	1.24e-08	10.68	down-regulated
CYP3A43	-2.37	0.346	-6.118	2.17e-09	1.36e-08	10.583	down-regulated
SAA4	-2.293	7.351	-6.084	2.64e-09	1.65e-08	10.391	down-regulated
ORM1	-1.67	12.125	-6.039	3.41e-09	2.11e-08	10.141	down-regulated
ADH1A	-2.02	7.996	-6.003	4.19e-09	2.57e-08	9.942	down-regulated
F9	-2.77	6.224	-6.003	4.19e-09	2.57e-08	9.941	down-regulated
SLC10A1	-2.783	5.762	-5.908	7.16e-09	4.3e-08	9.422	down-regulated
ORM2	-1.463	10.674	-5.891	7.87e-09	4.7e-08	9.33	down-regulated
LRG1	-1.347	8.245	-5.872	8.77e-09	5.21e-08	9.225	down-regulated
ADH6	-1.445	6.406	-5.765	1.58e-08	9.19e-08	8.651	down-regulated
TAT	-2.567	6.917	-5.729	1.93e-08	1.11e-07	8.46	down-regulated
PROZ	-1.81	4.214	-5.719	2.04e-08	1.17e-07	8.406	down-regulated
UGT2B10	-2.075	6.904	-5.539	5.38e-08	2.97e-07	7.465	down-regulated
SPP2	-2.785	5.817	-5.513	6.18e-08	3.39e-07	7.332	down-regulated
PLG	-1.773	8.312	-5.469	7.79e-08	4.22e-07	7.108	down-regulated
FGB	-1.607	11.981	-5.437	9.21e-08	4.96e-07	6.946	down-regulated
ANG	-1.168	8.938	-5.349	1.46e-07	7.69e-07	6.502	down-regulated
C8B	-1.466	7.705	-5.334	1.58e-07	8.28e-07	6.427	down-regulated
AOX1	-1.792	7.404	-5.32	1.69e-07	8.88e-07	6.357	down-regulated
SLC38A4	-1.462	6.744	-5.278	2.1e-07	1.09e-06	6.149	down-regulated
RNASE4	-0.842	3.799	-5.014	7.87e-07	3.84e-06	4.876	down-regulated
FETUB	-2.06	5.453	-4.986	9.03e-07	4.38e-06	4.744	down-regulated
HSD17B6	-1.575	8.077	-4.9	1.37e-06	6.53e-06	4.341	down-regulated
HAO1	-1.501	7.381	-4.888	1.45e-06	6.88e-06	4.288	down-regulated
CTH	-1.37	5.076	-4.8	2.21e-06	1.02e-05	3.885	down-regulated
APOA1	-1.708	12.7	-4.788	2.34e-06	1.08e-05	3.831	down-regulated
SDS	-2.38	6.239	-4.785	2.37e-06	1.09e-05	3.818	down-regulated
SAA2	-2.688	5.129	-4.779	2.44e-06	1.12e-05	3.791	down-regulated
FGA	-1.274	12.179	-4.772	2.52e-06	1.16e-05	3.76	down-regulated
FGG	-1.315	11.432	-4.755	2.74e-06	1.26e-05	3.679	down-regulated
PON1	-1.625	7.207	-4.736	2.99e-06	1.36e-05	3.595	down-regulated
A1BG	-1.444	5.145	-4.593	5.78e-06	2.55e-05	2.963	down-regulated
FGL1	-1.389	9.151	-4.586	5.97e-06	2.63e-05	2.932	down-regulated
SERPINF2	-1.073	9.834	-4.571	6.39e-06	2.8e-05	2.867	down-regulated
CPS1	-2.064	7.036	-4.54	7.35e-06	3.2e-05	2.734	down-regulated
HRG	-2.036	8.739	-4.535	7.54e-06	3.28e-05	2.71	down-regulated
INHBC	-1.457	5.023	-4.494	9.04e-06	3.89e-05	2.537	down-regulated
APCS	-1.426	10.284	-4.396	1.4e-05	5.88e-05	2.119	down-regulated
LECT2	-2.158	4.975	-4.39	1.44e-05	6.03e-05	2.093	down-regulated
HPD	-1.997	8.718	-4.342	1.77e-05	7.33e-05	1.895	down-regulated
SLCO1B1	-1.402	6.369	-4.294	2.18e-05	8.92e-05	1.696	down-regulated
F11	-1.073	5.003	-4.29	2.22e-05	9.05e-05	1.682	down-regulated
FMO3	-1.333	7.14	-4.273	2.39e-05	9.71e-05	1.611	down-regulated
ARG1	-1.458	7.865	-4.128	4.42e-05	0.000173	1.026	down-regulated
APOC3	-1.333	12.639	-4.125	4.48e-05	0.000175	1.014	down-regulated
AGXT	-1.388	8.657	-4.092	5.13e-05	0.000199	0.885	down-regulated
GC	-0.909	11.077	-4.038	6.42e-05	0.000246	0.673	down-regulated
HMGCS2	-1.111	9.621	-4.01	7.2e-05	0.000273	0.565	down-regulated
SERPINA1	-0.723	13.036	-4.007	7.27e-05	0.000276	0.555	down-regulated
SULT2A1	-1.56	8.298	-3.815	0.000157	0.000567	-0.169	down-regulated
RBP4	-0.861	12.619	-3.813	0.000158	0.000571	-0.176	down-regulated
SERPINA10	-0.849	6.412	-3.805	0.000163	0.000587	-0.205	down-regulated
ANGPTL3	-1.067	7.438	-3.798	0.000167	0.000602	-0.229	down-regulated
MST1	-0.71	6.482	-3.743	0.000207	0.000736	-0.431	down-regulated
SLC22A7	-1.535	6.383	-3.655	0.00029	0.001008	-0.746	down-regulated
LIPC	-0.833	5.21	-3.587	0.000374	0.001275	-0.982	down-regulated
ITIH1	-0.927	9.298	-3.565	0.000405	0.001375	-1.058	down-regulated
CPB2	-0.799	9.106	-3.51	0.000497	0.001662	-1.248	down-regulated
HABP2	-1.231	7.16	-3.472	0.00057	0.001891	-1.376	down-regulated
G6PC	-1.171	7.632	-3.456	0.000605	0.001999	-1.432	down-regulated
TFR2	-0.804	8.072	-3.438	0.000644	0.002118	-1.489	down-regulated
CRP	-1.99	8.435	-3.387	0.000773	0.002511	-1.659	down-regulated
AMBP	-0.748	12.425	-3.361	0.000848	0.002737	-1.745	down-regulated
AHSG	-1.269	10.743	-3.309	0.001019	0.003239	-1.915	down-regulated
F12	-0.952	8.191	-3.308	0.001019	0.003241	-1.915	down-regulated
NR1I3	-1.007	4.621	-3.303	0.00104	0.003301	-1.934	down-regulated
UPB1	-1.1	5.266	-3.272	0.001155	0.003634	-2.031	down-regulated
C4BPA	-0.985	9.405	-3.258	0.001213	0.003802	-2.076	down-regulated
APOH	-0.919	12.389	-3.161	0.001686	0.005139	-2.379	down-regulated
TF	-0.86	10.498	-3.134	0.001845	0.005586	-2.462	down-regulated
C3	-0.546	11.397	-3.097	0.002083	0.006244	-2.573	down-regulated
F2	-0.764	9.991	-2.946	0.003399	0.009769	-3.02	down-regulated
SERPINA3	-0.709	2.512	-2.938	0.003488	0.010004	-3.044	down-regulated
HPR	-1.078	7.847	-2.932	0.003556	0.010181	-3.061	down-regulated
MASP2	-0.962	5.956	-2.909	0.003816	0.010849	-3.125	down-regulated
CPN1	-0.83	5.522	-2.862	0.004418	0.012391	-3.258	down-regulated
C5	-0.513	7.28	-2.851	0.004571	0.01278	-3.289	down-regulated
SERPINA7	-1.258	6.373	-2.678	0.007693	0.020312	-3.758	down-regulated
ASGR2	-0.521	8.79	-2.586	0.010032	0.02584	-3.995	down-regulated
SERPINC1	-0.918	11.08	-2.554	0.010997	0.028067	-4.076	down-regulated
CYP3A7	-1.046	4.52	-2.465	0.014089	0.03503	-4.296	down-regulated
AKR1C4	-0.749	7.279	-2.37	0.018238	0.044005	-4.522	down-regulated
PROC	-0.488	7.952	-2.368	0.018361	0.044259	-4.528	down-regulated
SERPINA6	-0.455	8.902	-2.159	0.031383	0.070824	-4.992	stable
ASGR1	-0.431	8.102	-2.152	0.031989	0.071992	-5.009	stable
APOC4	-0.842	-0.204	-2.105	0.035899	0.079746	-5.107	stable
LBP	-0.576	9.032	-1.997	0.04652	0.09995	-5.327	stable
BAAT	-0.501	8.324	-1.947	0.052157	0.110421	-5.423	stable
CYP7A1	1.072	3.527	1.859	0.063773	0.131365	-5.59	stable
AGT	0.262	11.274	1.723	0.085568	0.16862	-5.83	stable
F13B	-0.522	6.17	-1.599	0.110597	0.208077	-6.035	stable
KNG1	-0.485	10.009	-1.577	0.115633	0.215599	-6.07	stable
APOC2	0.379	6.406	1.539	0.12466	0.229476	-6.128	stable
SERPIND1	-0.413	9.268	-1.465	0.143753	0.258049	-6.239	stable
APOC1	-0.281	12.601	-1.462	0.144535	0.25931	-6.243	stable
CES1	-0.431	10.007	-1.447	0.148546	0.265363	-6.264	stable
HGD	-0.318	7.744	-1.385	0.166757	0.290796	-6.351	stable
ITIH3	-0.348	8.924	-1.354	0.176474	0.305289	-6.394	stable
APOM	-0.328	8.198	-1.292	0.197134	0.333577	-6.475	stable
VTN	-0.266	12.168	-1.263	0.207126	0.345727	-6.511	stable
CFH	-0.231	8.221	-1.179	0.239028	0.387929	-6.614	stable
ITIH4	0.171	3.79	0.883	0.377591	0.542387	-6.917	stable
NR1H4	-0.122	5.425	-0.783	0.434157	0.600419	-7.001	stable
TMPRSS6	-0.193	6.352	-0.698	0.485417	0.646901	-7.063	stable
APOA2	0.211	13.956	0.612	0.541062	0.694414	-7.12	stable
CYP2D6	-0.181	6.82	-0.569	0.56998	0.724001	-7.145	stable
C8G	0.098	8.969	0.499	0.617817	0.755635	-7.182	stable
C4BPB	0.107	7.301	0.487	0.626459	0.764108	-7.188	stable
UGT2B4	-0.131	9.058	-0.444	0.657206	0.793422	-7.208	stable
ITIH2	-0.036	10.207	-0.152	0.879195	0.965893	-7.295	stable

## Sheet: Table_S3
Table S3. The LSGs differences among different HCC subtypes.
LSGs	p value
CYP2A7	3.65e-43
CYP2A6	9.88e-43
SLC10A1	3.4e-41
SLC27A5	4.79e-41
GYS2	3.44e-35
SLC22A1	4.86e-35
FETUB	1.43e-33
TAT	3.08e-32
SERPINC1	3.78e-32
F9	1.77e-31
RDH16	1.46e-30
PLGLB2	1.27e-29
HAO1	9.41e-29
ADH6	1.55e-28
NR1I3	1.84e-27
HSD17B6	6.56e-27
ARG1	9.71e-27
CRP	2.29e-26
UGT2B10	4.61e-26
HRG	1.37e-25
FMO3	1.54e-25
SDS	2.56e-25
KNG1	3.69e-25
ADH4	1.67e-24
AKR1D1	3.25e-24
APOC4	3.92e-24
PLG	9.24e-24
RBP4	1.12e-23
HPR	3.62e-23
MAT1A	3.62e-23
CYP2B6	1.71e-22
APOC3	1.73e-22
CPB2	4.14e-22
SULT2A1	7.31e-22
C8A	2.29e-21
CYP2E1	3.86e-21
AGXT	5.16e-21
TDO2	7.38e-21
BAAT	2.78e-20
CTH	3.19e-20
ORM1	4.94e-20
SLCO1B3	6.64e-20
SLC38A4	1.02e-19
HPD	2.1e-19
SAA4	2.12e-19
C6	2.61e-19
F12	5.29e-19
HGD	8.23e-19
HP	9.92e-19
C8B	1.88e-18
CYP7A1	3.49e-18
UPB1	3.53e-18
HABP2	4.02e-18
SAA2	4.2e-18
APOH	5.03e-18
AOX1	2.01e-17
CYP2C8	6.11e-17
CYP3A43	9.02e-17
SPP2	9.82e-17
C9	1.26e-16
CES1	1.96e-16
LECT2	2.06e-16
CYP2C9	2.5e-16
F11	2.74e-16
ITIH1	4.13e-16
A1BG	5.15e-16
F13B	6.09e-16
KLKB1	1.29e-15
PROC	2.22e-15
SLC22A7	2.41e-15
HPX	2.63e-15
PON1	2.9e-15
LBP	3.26e-15
PON3	5.32e-15
MASP2	1.35e-14
CPS1	1.38e-14
PROZ	4.29e-14
TFR2	5.5e-14
HMGCS2	1.09e-13
ADH1A	1.39e-13
MST1	1.98e-13
UROC1	2.75e-13
LRG1	3.78e-13
ORM2	1.15e-12
AFM	2.13e-12
LIPC	2.24e-12
ANGPTL3	2.25e-12
G6PC	3.06e-12
SERPINA10	4.15e-12
C3	5.2e-12
SLCO1B1	8.13e-12
ANG	1.24e-11
SERPIND1	4.26e-11
RNASE4	4.39e-11
AHSG	2.92e-10
ALB	9.2e-10
C4BPA	1.25e-09
APOC1	2.44e-09
INHBC	3.13e-09
SERPINA3	3.14e-09
SERPINA6	8.07e-09
TF	2.15e-08
F2	1.4e-07
APOM	7.82e-07
AMBP	8.68e-07
FGB	1.03e-06
UGT2B4	1.11e-06
VTN	1.36e-06
TMPRSS6	1.48e-06
ITIH3	3.43e-06
AKR1C4	4.22e-06
FGL1	5.19e-06
ASGR1	5.77e-06
C4BPB	9.94e-06
FGG	1.01e-05
APOA1	1.56e-05
CYP2D6	2.19e-05
PZP	4.17e-05
COLEC10	4.8e-05
APOA2	9.3e-05
SERPINA1	0.000106
CFH	0.000113
FGA	0.000357
OIT3	0.000653
GC	0.000789
CYP3A7	0.000793
C5	0.000831
SERPINA7	0.000966
C8G	0.005124
AGT	0.00709
SERPINF2	0.008496
ITIH4	0.014295
APCS	0.040606
APOC2	0.052926
ITIH2	0.079376
ASGR2	0.12919
CPN1	0.433284
NR1H4	0.618106

## Sheet: Table_S4
Table S4. LSGs methylations comparisons among HCC subtypes
CpGsites	genes	p_value
cg07726085	SLC27A5	1.30784e-30
cg05910970	CYP2A6	1.18109e-26
cg19236559	UPB1	2.37075e-26
cg08862162	TAT	1.27179e-24
cg21088438	SLC10A1	1.31634e-24
cg05633152	SLC10A1	3.56764e-24
cg12694870	HPD	9.01689e-24
cg08929133	AHSG	2.654e-23
cg02586830	SERPINC1	8.45346e-22
cg24062571	PON1	1.47802e-21
cg08474603	CRP	1.70487e-20
cg16107172	SLC27A5	8.8945e-20
cg21783004	LECT2	9.84613e-20
cg07390013	AGT	1.01694e-19
cg07477867	TAT	2.63421e-19
cg03352332	FETUB	5.13954e-19
cg03399971	INHBC	1.32231e-18
cg20672044	HPR	5.66967e-18
cg16973107	INHBC	1.36846e-17
cg07361385	AHSG	1.48022e-17
cg27631005	SERPINC1	2.41204e-17
cg17151621	AHSG	2.50892e-17
cg21137417	SPP2	3.2237e-17
cg06141025	GYS2	6.30977e-17
cg19772651	RDH16	8.15943e-17
cg00477978	HPX	1.19146e-16
cg07956434	TFR2	1.38136e-16
cg04756168	APOC3	1.5752e-16
cg23669276	AGXT	1.58889e-16
cg25162301	AHSG	4.9409e-16
cg21024264	CYP2E1	5.17247e-16
cg27181716	TF	9.88186e-16
cg13567360	C5	1.07668e-15
cg04334121	SAA4	1.39597e-15
cg08866129	HPR	1.6087e-15
cg01699630	ARG1	1.73434e-15
cg11436087	INHBC	2.32609e-15
cg10251217	TAT	3.02575e-15
cg25017250	APOC4	4.03622e-15
cg20123637	TF	6.05648e-15
cg15553852	CRP	6.20691e-15
cg02586268	SERPINC1	7.1699e-15
cg09550024	CYP2C9	8.43654e-15
cg05755779	COLEC10	9.06308e-15
cg15002691	AKR1D1	1.26418e-14
cg17769836	APOC4	1.46197e-14
cg10772086	TF	1.47486e-14
cg06959135	AHSG	1.47938e-14
cg06166785	G6PC	1.52927e-14
cg01365152	CRP	1.84418e-14
cg08985259	APOC3	2.532e-14
cg01465364	CYP2E1	2.70909e-14
cg19571004	CYP2E1	2.9094e-14
cg00436603	CYP2E1	3.56141e-14
cg11143063	PROC	4.88686e-14
cg16391792	LIPC	6.34861e-14
cg08121954	TDO2	6.93705e-14
cg27398423	AGXT	6.95644e-14
cg07381788	CYP2E1	7.38274e-14
cg20957428	APOC3	9.81391e-14
cg09584711	HPR	1.30346e-13
cg22953017	AOX1	1.79566e-13
cg06976260	APOC3	2.15694e-13
cg20527373	RDH16	2.72205e-13
cg19058765	APOH	2.74024e-13
cg14988790	CRP	2.95258e-13
cg01448863	SLC10A1	3.38884e-13
cg09208540	CYP2E1	3.81075e-13
cg08350126	HPX	4.19787e-13
cg04401876	APOC4	4.21517e-13
cg08441822	LIPC	4.57078e-13
cg14047008	SERPINC1	4.59399e-13
cg10720080	AHSG	4.96936e-13
cg12332316	F12	5.30574e-13
cg05516821	FETUB	5.47492e-13
cg03808577	TFR2	6.05468e-13
cg01802953	SERPINC1	6.47653e-13
cg02596994	HPD	7.39661e-13
cg06625767	F12	7.97662e-13
cg04347059	APOC4	9.52861e-13
cg16310003	HPD	1.52728e-12
cg08468375	SERPINC1	2.14677e-12
cg04458548	FETUB	2.20878e-12
cg18170454	APOC3	2.96543e-12
cg11706163	C9	2.98222e-12
cg14250048	CYP2E1	3.28058e-12
cg20647137	AKR1D1	3.41502e-12
cg02506908	HPD	3.43809e-12
cg14539086	RDH16	3.54e-12
cg10339201	F9	3.7233e-12
cg08234618	TF	4.17253e-12
cg22014770	UPB1	4.44878e-12
cg22288982	SAA4	4.59497e-12
cg10596768	G6PC	4.68124e-12
cg26718585	PROC	4.75397e-12
cg27401395	AGT	5.52661e-12
cg27436184	APOC2	7.25502e-12
cg15485378	ITIH3	7.6529e-12
cg24848787	LIPC	7.67152e-12
cg02952984	LIPC	7.68645e-12
cg01733599	LIPC	9.25928e-12
cg23197945	CPN1	1.12443e-11
cg13808223	ASGR1	1.1848e-11
cg07959747	MAT1A	1.2181e-11
cg04380340	AOX1	1.25228e-11
cg18182844	ITIH3	1.39559e-11
cg26369382	TFR2	1.47085e-11
cg00969271	ORM2	1.49899e-11
cg18495710	SLC27A5	1.50092e-11
cg00995065	SLCO1B1	1.62071e-11
cg19003412	ALB	1.75273e-11
cg07888679	HPR	1.75667e-11
cg02912790	APOC4	1.95804e-11
cg03498559	UGT2B4	2.59909e-11
cg24140586	CYP2C9	2.70685e-11
cg00100948	HRG	2.77335e-11
cg19756068	CYP2B6	2.90834e-11
cg22856114	PROC	3.42546e-11
cg04450599	ALB	3.55159e-11
cg22136365	TAT	5.27862e-11
cg02460314	CPN1	7.00379e-11
cg11070419	C4BPA	7.03046e-11
cg13228314	RBP4	7.17095e-11
cg27041096	COLEC10	7.58021e-11
cg08887933	TAT	7.60688e-11
cg18286850	TF	8.22398e-11
cg10169327	APOC2	8.4948e-11
cg18061255	ITIH2	9.20983e-11
cg04048249	APOC3	9.78038e-11
cg11869828	APOC3	1.01466e-10
cg16628205	TFR2	1.03596e-10
cg25407540	C9	1.08903e-10
cg26882410	AGT	1.1483e-10
cg24636657	SERPINA7	1.55465e-10
cg26574395	SULT2A1	1.55547e-10
cg08950537	RBP4	1.6031e-10
cg01217071	AOX1	1.77619e-10
cg16648841	C8A	1.88055e-10
cg05331340	ASGR1	1.96341e-10
cg08922317	APOA2	2.10764e-10
cg25865553	ITIH3	2.14802e-10
cg13527922	F2	2.20251e-10
cg09475041	F9	2.35544e-10
cg18292394	MAT1A	2.43784e-10
cg25157408	HAO1	3.03054e-10
cg00817885	SERPINA7	3.12783e-10
cg24529858	F11	3.18216e-10
cg18115248	CYP2B6	3.19883e-10
cg16267236	TF	3.37259e-10
cg26734040	APOA1	3.5293e-10
cg20199333	F2	3.64477e-10
cg27547291	AOX1	3.81834e-10
cg26673195	G6PC	3.90924e-10
cg16278661	SLC27A5	3.97751e-10
cg01958934	APOC2	4.11974e-10
cg06630567	AMBP	4.31381e-10
cg03742763	APOC3	4.46253e-10
cg05353659	G6PC	4.58121e-10
cg03010018	APOA1	4.68286e-10
cg26497342	PROZ	4.94848e-10
cg26044340	C4BPA	5.2668e-10
cg01053621	APOA2	5.3269e-10
cg17775713	TF	5.38691e-10
cg19265972	ASGR1	5.87458e-10
cg18241308	PON3	6.03115e-10
cg19744211	SERPINA3	6.04319e-10
cg06190732	SERPINA3	6.06946e-10
cg08640498	INHBC	6.35856e-10
cg02250046	CPN1	7.47768e-10
cg16358738	AGXT	7.92712e-10
cg08860190	C3	8.81736e-10
cg05450701	F2	8.85943e-10
cg11153969	C4BPA	9.18136e-10
cg00276389	TMPRSS6	9.25276e-10
cg03138560	F13B	1.00456e-09
cg07228028	COLEC10	1.09411e-09
cg02219197	PROC	1.10488e-09
cg23800587	PROZ	1.14595e-09
cg14018648	ASGR1	1.18944e-09
cg05644480	APOC1	1.20765e-09
cg12486635	INHBC	1.38813e-09
cg22647018	AGT	1.44932e-09
cg06224510	ITIH2	1.5313e-09
cg03850976	SERPINA7	1.71322e-09
cg06440087	ITIH2	1.86543e-09
cg03806087	ADH1A	1.99762e-09
cg11413443	FGA	2.00184e-09
cg15457079	CPN1	2.0698e-09
cg09878269	PROZ	2.09218e-09
cg15990216	ALB	2.26305e-09
cg05337681	LIPC	2.43418e-09
cg12927617	ORM1	2.52487e-09
cg25669504	APOM	2.76798e-09
cg20985067	PON3	2.8631e-09
cg02087383	GC	2.89527e-09
cg10753889	APOA1	3.03617e-09
cg09004691	F2	3.14856e-09
cg26556328	C3	3.15465e-09
cg19875375	F2	3.21201e-09
cg18281418	APOA2	3.25568e-09
cg11385353	AGXT	3.26426e-09
cg18769074	TF	3.2871e-09
cg22332276	C4BPA	3.52437e-09
cg00061039	F11	3.61087e-09
cg18868540	F2	3.68993e-09
cg25426350	HPX	4.39777e-09
cg00142925	APOA1	4.42056e-09
cg14164596	HPX	5.35234e-09
cg13723005	ORM2	6.09814e-09
cg02862362	ARG1	6.14555e-09
cg17272126	HPX	6.5819e-09
cg21451906	APOA2	6.61899e-09
cg08729600	PZP	6.73267e-09
cg26861457	C3	6.85868e-09
cg03605686	PON3	6.92768e-09
cg15381313	NR1H4	7.15626e-09
cg08110861	APOM	7.42079e-09
cg27171509	MAT1A	7.44791e-09
cg12010995	CYP7A1	7.6725e-09
cg05299048	ITIH3	8.64435e-09
cg06154313	RBP4	8.96045e-09
cg04706338	VTN	9.55175e-09
cg19201723	HAO1	9.97356e-09
cg06105778	F12	1.0032e-08
cg10279872	COLEC10	1.03567e-08
cg20076468	PROZ	1.06093e-08
cg06582411	TFR2	1.07366e-08
cg01238865	PROZ	1.18787e-08
cg09267046	CRP	1.22614e-08
cg17520909	CRP	1.27381e-08
cg20633956	RBP4	1.28133e-08
cg03620167	RBP4	1.31176e-08
cg20644626	ALB	1.46822e-08
cg06387141	MST1	1.48091e-08
cg23036025	SLC27A5	1.51536e-08
cg24018190	ALB	1.57768e-08
cg26453360	F2	1.71834e-08
cg02286663	TFR2	1.76969e-08
cg10890681	ALB	1.81235e-08
cg11547724	HPX	1.82099e-08
cg03895880	SLCO1B3	1.88096e-08
cg03882382	LRG1	2.01496e-08
cg16631199	CPN1	2.1999e-08
cg26514552	C4BPA	2.3085e-08
cg19848813	LBP	2.53132e-08
cg24787470	F12	2.95191e-08
cg02880315	MST1	2.958e-08
cg10692614	ITIH3	3.03214e-08
cg12011299	ADH4	3.13424e-08
cg26430305	C4BPA	3.16977e-08
cg00977842	MAT1A	3.32878e-08
cg21291134	APCS	3.7936e-08
cg01202639	NR1H4	3.97257e-08
cg03543081	CRP	4.13166e-08
cg04089739	C3	4.19518e-08
cg01843018	C5	4.3076e-08
cg20424833	F12	4.32502e-08
cg25734864	PROZ	4.82627e-08
cg26353877	APCS	4.93855e-08
cg09244872	NR1H4	5.11908e-08
cg13744452	ORM1	5.72311e-08
cg03123289	A1BG	5.9681e-08
cg18876189	FGB	6.00809e-08
cg19718508	F12	6.4375e-08
cg11700490	PON3	6.94498e-08
cg25406665	C3	8.84487e-08
cg15741583	HPX	9.48398e-08
cg10021288	PROC	9.53154e-08
cg11959387	C3	1.11888e-07
cg21674010	LIPC	1.13563e-07
cg19098790	UPB1	1.16141e-07
cg17461448	AGXT	1.20767e-07
cg02841931	HGD	1.23528e-07
cg25503804	F2	1.26212e-07
cg23533824	SLC27A5	1.4708e-07
cg09272256	AKR1C4	1.52805e-07
cg15076824	CRP	1.62685e-07
cg26656452	HABP2	1.63178e-07
cg12477903	F12	1.67235e-07
cg17612991	C3	1.72213e-07
cg18617708	SERPINA7	1.83675e-07
cg24656976	ALB	1.91956e-07
cg09747827	PROC	2.0094e-07
cg24476033	C3	2.05334e-07
cg11445109	CYP2E1	2.06996e-07
cg08057786	SERPINA3	2.17783e-07
cg04006839	APOH	2.45727e-07
cg13495204	ALB	2.50007e-07
cg20752878	ASGR1	2.56594e-07
cg22491058	C4BPA	2.74654e-07
cg16262614	TF	3.13121e-07
cg19754520	CPN1	3.45387e-07
cg07376029	GC	4.07069e-07
cg07502417	AGT	4.39994e-07
cg15481294	C3	4.40168e-07
cg18315762	AGXT	4.69706e-07
cg08351331	LBP	4.72126e-07
cg26457160	PON3	6.12328e-07
cg11251234	CPN1	6.25933e-07
cg22985033	LBP	6.61078e-07
cg03709468	TDO2	7.05492e-07
cg04423314	TFR2	7.50522e-07
cg13968061	APCS	7.64538e-07
cg02898500	PROZ	7.84781e-07
cg18874332	NR1H4	8.83379e-07
cg25746394	APOC2	9.99054e-07
cg27307975	LIPC	1.02454e-06
cg25296314	HPD	1.08433e-06
cg16348316	PROC	1.14035e-06
cg18984983	CYP2E1	1.19466e-06
cg13733923	LRG1	1.2107e-06
cg03872623	AHSG	1.23764e-06
cg23949936	ADH1A	1.23767e-06
cg22286978	A1BG	1.2967e-06
cg08645207	AOX1	1.48369e-06
cg10329418	PON3	1.57068e-06
cg04676627	SLC27A5	1.60939e-06
cg08621843	PROC	1.68733e-06
cg04861230	CRP	1.70564e-06
cg14126493	F12	1.79381e-06
cg24926276	LRG1	1.80243e-06
cg13315147	CYP2E1	1.81381e-06
cg13003878	AMBP	1.89921e-06
cg05194426	CYP2E1	1.91967e-06
cg14856606	C4BPA	1.93274e-06
cg07360250	F12	2.0696e-06
cg07749074	HRG	2.29689e-06
cg12936747	RBP4	2.6853e-06
cg27214960	CYP2E1	2.7829e-06
cg08461772	PON3	2.88695e-06
cg15561933	C8A	3.21995e-06
cg03673298	APOM	3.37257e-06
cg18585903	RBP4	3.43054e-06
cg24984312	APOA1	3.9633e-06
cg03234661	SLC10A1	4.00633e-06
cg17485530	LBP	4.14071e-06
cg05876864	F12	4.23595e-06
cg10021756	RBP4	4.40855e-06
cg18944984	NR1H4	4.82805e-06
cg03422204	PROC	5.23328e-06
cg26087535	ASGR1	5.66135e-06
cg10322876	CYP2B6	6.47724e-06
cg07196637	F11	7.34207e-06
cg11295942	C3	7.70398e-06
cg10479063	PZP	8.55126e-06
cg24053811	SLC10A1	8.57895e-06
cg10230442	HRG	8.94285e-06
cg04359915	CPN1	9.12502e-06
cg09318122	SERPINA6	9.50132e-06
cg14222245	A1BG	1.00013e-05
cg17095279	APOH	1.00415e-05
cg19862235	HAO1	1.04827e-05
cg20385508	PROC	1.08303e-05
cg12792367	TFR2	1.0881e-05
cg17272620	LRG1	1.09713e-05
cg03015114	C3	1.13101e-05
cg18771553	C3	1.153e-05
cg02379079	LBP	1.17279e-05
cg09277575	AKR1D1	1.26677e-05
cg03078006	TMPRSS6	1.33923e-05
cg12331389	RBP4	1.38632e-05
cg13000082	AOX1	1.45319e-05
cg04499151	TFR2	1.48428e-05
cg05342682	PON1	1.5541e-05
cg20518096	AKR1D1	1.5643e-05
cg03630821	A1BG	1.59256e-05
cg05740254	KLKB1	1.68805e-05
cg02488887	F12	1.86525e-05
cg07773593	APOC1	2.05922e-05
cg15909981	TMPRSS6	2.33174e-05
cg15603896	TFR2	2.56167e-05
cg14279361	C3	2.7184e-05
cg10319640	SERPINA3	2.7651e-05
cg12660439	MST1	2.77077e-05
cg04579507	SLCO1B1	2.77773e-05
cg10628785	C3	2.84058e-05
cg04739306	TFR2	2.86472e-05
cg25761371	C3	2.90407e-05
cg15927196	PON3	3.00653e-05
cg18833140	HABP2	3.45076e-05
cg11153172	MASP2	3.62918e-05
cg01749347	TFR2	4.02974e-05
cg00870269	LIPC	4.14818e-05
cg00371195	F2	4.34937e-05
cg27166921	PON3	4.36048e-05
cg19360562	APOA1	4.7125e-05
cg24075208	MST1	5.00569e-05
cg04871131	PON1	5.47678e-05
cg15755240	C3	6.12189e-05
cg19099213	SPP2	6.33213e-05
cg24750391	PON3	6.57063e-05
cg04080282	PON3	7.07575e-05
cg04601383	C3	8.76144e-05
cg12025310	TMPRSS6	8.85402e-05
cg20090143	APOC2	9.27427e-05
cg02097420	HRG	9.38771e-05
cg24654177	LIPC	9.50055e-05
cg08287220	CYP3A7	0.000103162
cg09689895	SPP2	0.000104558
cg21840233	PROZ	0.000110273
cg02332492	C8G	0.000120498
cg25962774	F12	0.0001338
cg07404485	PON1	0.000135871
cg14550611	CYP2A6	0.000140179
cg19645066	CYP2A6	0.000168254
cg22798737	PON1	0.000171752
cg25420952	AMBP	0.000180555
cg05149245	GYS2	0.000181423
cg07292251	F12	0.000186229
cg01312997	PROC	0.000192833
cg16507262	AOX1	0.000200945
cg00898013	PROZ	0.000202261
cg03975755	ASGR1	0.000211733
cg00323501	TMPRSS6	0.00023422
cg24185628	F12	0.000235264
ch.2.4215183F	CPS1	0.000250786
cg09816180	GC	0.000277751
cg19469447	CYP2E1	0.00028736
cg05284873	C3	0.000288693
cg22663660	LIPC	0.000289
cg20119798	PON1	0.000292592
cg22309518	SLC27A5	0.000293057
cg17956747	TMPRSS6	0.000293425
cg26679348	TMPRSS6	0.00029392
cg07842409	MASP2	0.000306007
cg18119011	ITIH2	0.00030634
cg25786785	TMPRSS6	0.000307906
cg17634401	APOM	0.000381283
cg24212267	AKR1D1	0.000424913
cg16019436	PROZ	0.000425536
cg25987102	APOA1	0.000433028
cg01919768	TFR2	0.000457051
cg13737776	AMBP	0.000468887
cg25796963	ITIH3	0.000541857
cg24590655	AHSG	0.000570816
cg04639555	ARG1	0.00061996
cg02744046	LIPC	0.000636348
cg23400446	CYP2E1	0.000707087
cg20130789	AKR1C4	0.000767018
cg12250062	PROC	0.000817374
cg20968717	LIPC	0.000866224
cg04766076	APOC4	0.000867771
cg20515206	AGXT	0.000885848
cg26550787	HGD	0.000923607
cg14042714	C3	0.000939928
cg07121856	PON3	0.000967427
cg03301582	PON3	0.00100796
cg24566400	RBP4	0.00101327
cg25793377	RBP4	0.00101396
cg09971674	LIPC	0.00101775
cg14381550	F9	0.00102208
cg22092114	AHSG	0.00104885
cg09301559	F11	0.00106948
cg21188731	TMPRSS6	0.00113951
cg22423207	APOM	0.00119949
cg13611432	SPP2	0.00132165
cg04685170	PON3	0.00132816
cg00321709	CYP2E1	0.001401
cg09147827	SERPINA6	0.00153587
cg07455963	CYP2B6	0.00160105
cg01714932	PZP	0.00169652
cg11001216	A1BG	0.00189039
cg14334014	APOH	0.0020361
cg14341418	APOM	0.00210868
cg07396272	SLCO1B3	0.00218786
cg24530264	CYP2E1	0.00224376
cg16481618	APOH	0.00227698
cg18617091	TMPRSS6	0.00247421
cg15500865	PON3	0.00258035
cg00346256	C3	0.00264809
cg08098450	NR1H4	0.0028684
cg17257469	AKR1D1	0.00292222
cg02629586	RDH16	0.00299992
cg04155289	PON1	0.0030043
cg00812578	APOM	0.00303735
cg25457027	PROC	0.00314431
cg11432630	TFR2	0.00344671
cg08828819	PON3	0.0035164
cg22663995	UPB1	0.00358925
cg27413563	PON3	0.00366621
cg15271026	TMPRSS6	0.00379961
cg02951062	ALB	0.0041406
cg07933493	RDH16	0.00467831
cg00407901	HAO1	0.0049496
cg03354476	ASGR1	0.00554791
cg23232755	F11	0.00558601
cg07020025	LIPC	0.00564866
cg05754122	TMPRSS6	0.00608254
cg20200605	APOA1	0.0060839
cg21585306	TF	0.00685378
cg11539883	CYP2B6	0.0072894
cg01714756	SERPINA6	0.00746837
cg03189871	C3	0.00751786
cg20357397	SAA4	0.00793322
cg08167951	PON3	0.00819166
cg08898155	PON3	0.00823547
cg18928866	F11	0.00877361
cg01874867	PON1	0.00902809
cg25572105	PON3	0.00916183
cg10862468	CYP2E1	0.00996035
cg17330251	PON1	0.0100733
cg03333590	AHSG	0.0101753
cg23725924	ITIH2	0.0108139
cg13253980	RBP4	0.0112781
cg25161512	PON3	0.011354
cg11597515	KLKB1	0.0118252
cg26416159	ASGR1	0.0119758
cg18511011	HABP2	0.0125159
cg13526492	CYP2B6	0.0126259
cg22907739	AHSG	0.0128901
cg17895511	PROZ	0.0131739
cg19254532	C3	0.0139336
cg02144933	AOX1	0.0144221
cg19660515	ALB	0.0166537
cg18824556	GYS2	0.0168076
cg01879893	PON1	0.0169541
cg19774288	SULT2A1	0.0179073
cg14383422	AOX1	0.0179462
cg12955076	HRG	0.018458
cg08952506	AOX1	0.0190995
cg06815737	LBP	0.0199624
cg10276623	SERPINA6	0.0203252
cg24806812	GC	0.0209079
cg08143803	PROZ	0.0212027
cg22784187	PON3	0.0213013
cg18139347	F12	0.0213444
cg25833003	CPN1	0.0214359
cg06601685	HPD	0.0218593
cg11075148	APOM	0.022148
cg25726847	MAT1A	0.0225023
cg24300038	PROZ	0.0225418
cg11435506	PON3	0.0231827
cg21205803	CPS1	0.0234652
cg26914296	OIT3	0.0239318
cg07715041	CYP3A7	0.0245477
cg18105134	PROZ	0.0263768
cg05602360	F11	0.0266202
cg26669393	CYP2B6	0.0267664
cg22329286	F2	0.0271733
cg09364328	SLC27A5	0.0273145
cg09286079	CYP2B6	0.0283457
cg08520743	PON3	0.0284528
cg14312894	HSD17B6	0.029207
cg13047196	C8B	0.0292606
cg23844013	C8A	0.0299434
cg04002480	TFR2	0.0315016
cg24033278	CYP2B6	0.0317073
cg19516733	SDS	0.031744
cg06911630	TFR2	0.0335141
cg25330361	CYP2E1	0.0371905
cg08176812	F11	0.040005
cg05919685	APCS	0.041645
cg11337525	APOC1	0.0425195
cg16538390	CYP2E1	0.0438382
cg08304478	ASGR1	0.0438887
cg12172163	PROZ	0.0443827
cg04606972	OIT3	0.0446926
cg05197133	LBP	0.0470533
cg24426371	CYP2B6	0.0506332
cg05247767	AOX1	0.0519613
cg09732045	APOH	0.0535788
cg10734734	A1BG	0.0549881
cg05831784	HAO1	0.0553941
cg23230584	PON3	0.0556095
cg09245073	ASGR1	0.0583521
cg14523948	AGT	0.061947
cg12298562	RBP4	0.0628981
cg08214023	ITIH2	0.0647425
cg03155767	FGB	0.0697829
cg23247504	CPN1	0.073015
cg06306260	CYP3A7	0.0748079
cg03744893	PROC	0.0758696
cg15990724	NR1H4	0.076067
cg00077281	LIPC	0.0774504
cg15091946	OIT3	0.0848413
cg09729613	AOX1	0.0859767
cg17845200	PROZ	0.0898835
cg12089335	CPN1	0.0937931
cg00558718	HGD	0.0942599
cg19967433	ASGR1	0.0952787
cg13880303	APOC1	0.0954591
cg24883742	C6	0.0984844
cg00797183	AFM	0.0986128
cg19819595	SLC27A5	0.102345
cg08368094	ALB	0.118666
cg22288195	APOM	0.124093
cg23916679	UGT2B4	0.12852
cg22337169	TFR2	0.130919
cg16524791	OIT3	0.136726
cg02657832	AOX1	0.137844
cg14556868	ITIH3	0.141086
cg23545299	ITIH2	0.151812
cg03091668	UPB1	0.15461
cg24230188	TMPRSS6	0.158006
cg09287938	PROC	0.165087
cg09269811	FGB	0.165485
cg05861743	APOM	0.168934
cg19898394	PROZ	0.178756
cg21311761	F9	0.179942
cg23478354	SLC27A5	0.188812
cg05082563	AKR1D1	0.197837
cg17206748	FETUB	0.198635
cg08852641	CYP2B6	0.202432
cg13537471	CYP2A6	0.21465
cg26104384	TFR2	0.220838
cg09416203	PON1	0.228736
cg25985683	TFR2	0.244167
cg08404354	HABP2	0.274664
cg09369818	TFR2	0.277198
cg24085436	ASGR1	0.278658
cg01183595	F2	0.297109
cg19780571	CPN1	0.30914
cg14840429	HABP2	0.310482
cg12253859	CYP2C9	0.313654
cg08549282	F2	0.313838
cg08752080	GC	0.315515
cg07464094	ITIH3	0.322086
cg19710398	ASGR1	0.323454
cg04945668	F2	0.340059
cg20602843	RBP4	0.350219
cg24795932	APOC1	0.350644
cg24780185	OIT3	0.350871
cg15510373	TFR2	0.370174
cg00556408	TMPRSS6	0.374981
cg16971128	TMPRSS6	0.381347
cg07061692	SLC27A5	0.395517
cg01338494	TFR2	0.417107
cg16259362	ITIH3	0.42955
cg24569637	AOX1	0.432386
cg20716174	LIPC	0.435474
cg11751434	TFR2	0.454577
cg22534585	CPN1	0.460944
cg15132055	APOM	0.471004
cg16474647	APOM	0.473679
cg19767562	TFR2	0.482921
cg23770142	APOM	0.48774
cg04127903	AHSG	0.496969
cg09844292	MASP2	0.503402
cg12759420	CYP2C8	0.514955
cg02378052	SDS	0.517387
cg14737905	PROC	0.556659
cg21271753	TMPRSS6	0.564845
cg05983698	SLC27A5	0.594696
cg05786630	TFR2	0.60324
cg12565679	LECT2	0.605068
cg15063726	HPX	0.605719
cg26912412	ASGR1	0.606014
cg14628942	PROC	0.629838
cg09915950	AOX1	0.643428
cg23642875	CPN1	0.655719
cg02863409	MST1	0.677038
cg16140548	PLG	0.686198
cg12581682	LIPC	0.690814
cg07129647	HPD	0.695319
cg06459378	CYP3A7	0.695433
cg08571362	TFR2	0.739879
cg21082050	FGB	0.742982
cg17398057	TFR2	0.761284
cg05602715	TFR2	0.779835
cg22667391	INHBC	0.800604
cg08266417	AOX1	0.815478
cg02121517	APOM	0.852235
cg03201262	CPN1	0.884837
cg03856801	APOA1	0.886244
cg19765377	MAT1A	0.929438
cg10012599	F2	0.963422
cg12813192	C6	0.966288
cg19271359	G6PC	0.99332

## Sheet: Table S5
Table S5. LSGs expression comparisons among HCCs with different risk factors.
LSGs	P value
UGT2B10	0.00137724
CYP2D6	0.0060014
ADH1A	0.00951166
FETUB	0.00957928
CYP2B6	0.0114616
GC	0.0127836
SERPINA1	0.0130794
ITIH4	0.0131295
F12	0.0132223
HMGCS2	0.0135809
HABP2	0.0159962
APOC1	0.0161863
APOC4	0.0165953
C5	0.0175768
ORM2	0.0188289
ITIH2	0.0329313
C4BPB	0.0399177
MASP2	0.0409692
APOA2	0.0422366
AKR1C4	0.0482618
CYP2A6	0.0489248
ADH4	0.0502779
ALB	0.0523523
AMBP	0.0543446
RBP4	0.0617032
CPB2	0.0669434
SERPINA7	0.075093
OIT3	0.0794096
PON1	0.0814384
CYP2E1	0.0821252
HPR	0.0826977
ANG	0.0830872
ANGPTL3	0.0832703
PON3	0.0838395
APOA1	0.0886491
SLC27A5	0.09313
PZP	0.0940089
NR1H4	0.0977508
NR1I3	0.101858
SERPINA6	0.102362
HPD	0.107872
C8G	0.108118
ORM1	0.108978
FGB	0.125455
C4BPA	0.127212
AKR1D1	0.129041
C3	0.138413
C9	0.14136
ASGR1	0.150795
HP	0.151483
UGT2B4	0.154845
CTH	0.163654
LECT2	0.169279
ASGR2	0.174641
CYP3A7	0.174851
ITIH3	0.175878
CFH	0.178827
CPN1	0.179362
F11	0.183139
A1BG	0.204684
HGD	0.22098
AGT	0.222422
APOM	0.222742
KNG1	0.233651
LRG1	0.250251
UROC1	0.251243
SAA4	0.253691
FGG	0.255629
SLCO1B3	0.259033
KLKB1	0.279643
RNASE4	0.280776
SLC38A4	0.292008
G6PC	0.294138
TAT	0.294759
SAA2	0.296635
FGA	0.301855
TMPRSS6	0.307976
GYS2	0.308022
SLC22A1	0.308279
INHBC	0.31078
AFM	0.323052
SPP2	0.324693
TDO2	0.338474
ITIH1	0.357463
SLC10A1	0.359981
AOX1	0.367932
APOC2	0.375622
APCS	0.3764
PROZ	0.378813
SERPINC1	0.397149
F13B	0.397162
SERPINA3	0.398014
ARG1	0.405754
PROC	0.405898
MAT1A	0.417417
CYP2C9	0.418266
APOC3	0.418397
AGXT	0.433429
CRP	0.448585
BAAT	0.450853
SDS	0.452072
HPX	0.453023
HAO1	0.475871
LBP	0.498648
VTN	0.498854
C6	0.502594
C8A	0.503614
HRG	0.542377
SERPIND1	0.543108
SLC22A7	0.544004
TF	0.549817
PLG	0.568878
FGL1	0.592065
CYP2C8	0.597677
COLEC10	0.60419
RDH16	0.624834
SERPINF2	0.631028
CYP2A7	0.632653
SLCO1B1	0.636991
AHSG	0.654154
UPB1	0.684694
TFR2	0.687286
APOH	0.693752
F2	0.694393
LIPC	0.730924
CES1	0.741273
SERPINA10	0.753231
MST1	0.785809
ADH6	0.817146
CYP3A43	0.817369
PLGLB2	0.830175
F9	0.849923
HSD17B6	0.858338
C8B	0.865695
CPS1	0.943552
FMO3	0.950996
SULT2A1	0.985942
CYP7A1	0.988945

## Sheet: Table_S6
Table S6. HCC subtype-specific genes.
C1_down_genes	CYP8B1, SLC10A1, GLYAT, SLC27A5, TTC36, SRD5A2, HSD11B1, AQP9, RTP3, CYP3A4, ADH4, CCL16, CYP7A1, HPD, SPP2, NAV2-AS4, CYP1A2, FOLH1B, UGT1A4, PAGE4
C1_up_genes	SSTR3, KLHDC8A, WNK2, KCNF1, CA9, PRAME, PITX1, TMC5, DMKN, KISS1R, PSAPL1, RASAL1, SSTR5, FXYD2, PNCK, S100P, CTNND2, SLC6A14, B4GALNT4, DMBT1, DMBX1, MNX1, HOXB13, ZIC5, CDH17, MMP10, KRTAP5-5, HOXC10, SLC34A2, EPCAM, LHFPL3, IL20RA, A4GNT, PCSK1N, AGR2, TFF1, SYT13, NR0B1, MIR429, MUC5B, SPINK4, PDX1, NTS, SFRP5
C2_up_genes	CYP2A6, CYP2A7, SLC22A1, HSD17B13, HAO2, THRSP, MFSD2A, CYP2A13, SDS, GLS2, SPACA7, PRAMEF10, AVPR1A, GCK, CNDP1, PRAMEF9, PRAMEF4, SAA2-SAA4, FAM99A, SYT9
C2_down_genes	PGC, GNG4, USH1C, FAM3B, CACNG4, LGR5, REG1A, REG3A
C3_up_genes	LGR5, PAGE4, RGSL1, ODAM, CYP1A1, REG3A, SPACA1, RASL10B, SLCO1B3, SLC22A11, HEPACAM, CPLX2, RHBG, KCNU1, ANKFN1, SLC13A3, NOTUM, AQP6, TEDDM1, SULT4A1, CYP2E1, CBLN4, SH3GL3, SLC6A2, ALDH3A1, CDH22, NKD1, KLK4, LRRC52, SMR3A, LYZL2, ADCY8, SNTG1, SLC12A1, CLDN2, SLC22A12, GLUL, RSPO2, DKK4, CSN2, CTNNA2
C3_down_genes	ARL14, DUOXA2, HAL, PTGFR, ARSF, KNDC1, ASPG, SLPI, HPGD, STMN2, FAM169B, FAM110C, WFDC2, MYH4, FGFR2, VNN1, TINAG, PRSS3, CRP, PLA2G2A, CXCL6, TM4SF20, LUM, NPBWR1, TMEM92, TRHDE, PF4V1, IP6K3, SAMD5

## Sheet: Table_S7
Table S7. Predication of HCC subtype with SVM method in TCGA-HCC dataset.
sample_id	HCC subgroup	svm _predicated_subgroup	data_for_model
TCGA.CC.A5UC.01	C1	C1	training
TCGA.DD.AAE0.01	C1	C1	training
TCGA.GJ.A3OU.01	C1	C1	training
TCGA.DD.A3A4.01	C1	C1	training
TCGA.K7.AAU7.01	C1	C1	training
TCGA.BC.A216.01	C1	C1	training
TCGA.DD.A39X.01	C1	C1	training
TCGA.DD.A118.01	C1	C1	training
TCGA.DD.AADW.01	C1	C1	training
TCGA.ED.A7PX.01	C1	C1	training
TCGA.2Y.A9H7.01	C1	C1	training
TCGA.UB.A7MA.01	C1	C1	training
TCGA.BC.A10Q.01	C1	C1	training
TCGA.G3.A25Y.01	C1	C1	training
TCGA.DD.AACY.01	C1	C1	training
TCGA.DD.AAVQ.01	C1	C1	training
TCGA.DD.AADI.01	C1	C1	training
TCGA.DD.A3A7.01	C1	C1	training
TCGA.CC.A9FW.01	C1	C1	training
TCGA.5R.AA1D.01	C1	C1	training
TCGA.BD.A3EP.01	C1	C1	training
TCGA.CC.A123.01	C1	C1	training
TCGA.BW.A5NP.01	C1	C1	training
TCGA.DD.AACT.01	C1	C2	training
TCGA.ED.A82E.01	C1	C1	training
TCGA.CC.A3MC.01	C1	C1	training
TCGA.DD.AACH.01	C1	C1	training
TCGA.DD.AAD5.01	C1	C1	training
TCGA.G3.A25T.01	C1	C1	training
TCGA.DD.A39Y.01	C1	C1	training
TCGA.DD.A3A3.01	C1	C1	training
TCGA.WX.AA47.01	C1	C1	training
TCGA.YA.A8S7.01	C1	C1	training
TCGA.O8.A75V.01	C1	C1	training
TCGA.BC.A69H.01	C1	C1	training
TCGA.FV.A4ZP.01	C1	C1	training
TCGA.CC.A7IE.01	C1	C1	training
TCGA.DD.A4NA.01	C1	C1	training
TCGA.ZP.A9D2.01	C1	C1	training
TCGA.CC.A8HS.01	C1	C1	training
TCGA.WQ.A9G7.01	C1	C1	training
TCGA.DD.A4ND.01	C1	C1	training
TCGA.CC.A1HT.01	C1	C1	training
TCGA.DD.A3A9.01	C1	C1	training
TCGA.ED.A459.01	C1	C1	training
TCGA.G3.A25X.01	C1	C1	training
TCGA.DD.AACZ.01	C1	C1	training
TCGA.DD.AACL.01	C1	C1	training
TCGA.BC.4072.01	C1	C1	training
TCGA.DD.AAVR.01	C1	C1	training
TCGA.G3.AAV7.01	C1	C1	training
TCGA.CC.5264.01	C1	C1	training
TCGA.RC.A6M3.01	C1	C1	training
TCGA.CC.5262.01	C1	C1	training
TCGA.G3.A7M9.01	C1	C1	training
TCGA.UB.A7MF.01	C1	C1	training
TCGA.ED.A66X.01	C1	C1	training
TCGA.DD.AACC.01	C1	C1	training
TCGA.FV.A23B.01	C1	C1	training
TCGA.ED.A97K.01	C1	C1	training
TCGA.BC.A10R.01	C1	C1	training
TCGA.2Y.A9H5.01	C1	C1	training
TCGA.DD.A4NN.01	C1	C1	training
TCGA.EP.A3RK.01	C1	C1	training
TCGA.DD.AAVV.01	C1	C1	training
TCGA.BC.A8YO.01	C1	C1	training
TCGA.BC.A3KG.01	C1	C1	training
TCGA.G3.AAV6.01	C1	C1	training
TCGA.2Y.A9H3.01	C1	C1	training
TCGA.RC.A6M6.01	C1	C1	training
TCGA.DD.AACK.01	C1	C1	training
TCGA.DD.A4NH.01	C1	C1	training
TCGA.WX.AA44.01	C1	C1	training
TCGA.DD.AAVZ.01	C1	C1	training
TCGA.MI.A75C.01	C1	C1	training
TCGA.DD.AACI.01	C1	C1	training
TCGA.DD.A1EJ.01	C1	C1	training
TCGA.DD.AADO.01	C1	C1	training
TCGA.DD.AADQ.01	C1	C1	training
TCGA.DD.AADB.01	C1	C1	training
TCGA.CC.5259.01	C1	C1	training
TCGA.2Y.A9H8.01	C1	C1	training
TCGA.DD.AAVX.01	C2	C2	training
TCGA.DD.AAE4.01	C2	C2	training
TCGA.2Y.A9GU.01	C2	C2	training
TCGA.ED.A4XI.01	C2	C2	training
TCGA.G3.A5SK.01	C2	C2	training
TCGA.XR.A8TG.01	C2	C2	training
TCGA.K7.A5RF.01	C2	C2	training
TCGA.ZS.A9CF.01	C2	C2	training
TCGA.DD.AADS.01	C2	C2	training
TCGA.2Y.A9GS.01	C2	C2	training
TCGA.BC.A3KF.01	C2	C2	training
TCGA.FV.A3R2.01	C2	C2	training
TCGA.RC.A7SB.01	C2	C2	training
TCGA.DD.A11D.01	C2	C2	training
TCGA.DD.AAEH.01	C2	C2	training
TCGA.ZP.A9D1.01	C2	C2	training
TCGA.MI.A75I.01	C2	C2	training
TCGA.5C.AAPD.01	C2	C2	training
TCGA.BC.A110.01	C2	C2	training
TCGA.DD.A73B.01	C2	C2	training
TCGA.DD.AADV.01	C2	C2	training
TCGA.ZS.A9CD.01	C2	C2	training
TCGA.K7.A5RG.01	C2	C2	training
TCGA.ZP.A9CV.01	C2	C2	training
TCGA.DD.A1EK.01	C2	C2	training
TCGA.KR.A7K8.01	C2	C2	training
TCGA.HP.A5N0.01	C2	C2	training
TCGA.2Y.A9GZ.01	C2	C2	training
TCGA.NI.A4U2.01	C2	C2	training
TCGA.BD.A3ER.01	C2	C2	training
TCGA.FV.A495.01	C2	C2	training
TCGA.DD.A4NI.01	C2	C2	training
TCGA.FV.A3I1.01	C2	C2	training
TCGA.2Y.A9GT.01	C2	C2	training
TCGA.WJ.A86L.01	C2	C2	training
TCGA.MR.A520.01	C2	C2	training
TCGA.2Y.A9H9.01	C2	C2	training
TCGA.UB.A7MB.01	C2	C2	training
TCGA.2Y.A9H2.01	C2	C1	training
TCGA.BC.A10T.01	C2	C2	training
TCGA.G3.A25V.01	C2	C2	training
TCGA.2Y.A9H4.01	C2	C2	training
TCGA.T1.A6J8.01	C2	C2	training
TCGA.2Y.A9GW.01	C2	C2	training
TCGA.PD.A5DF.01	C2	C2	training
TCGA.DD.AACF.01	C2	C2	training
TCGA.G3.A7M6.01	C2	C2	training
TCGA.DD.AADF.01	C2	C2	training
TCGA.FV.A2QQ.01	C2	C2	training
TCGA.DD.A4NJ.01	C2	C2	training
TCGA.GJ.A9DB.01	C2	C2	training
TCGA.LG.A9QD.01	C2	C2	training
TCGA.BW.A5NO.01	C2	C2	training
TCGA.2Y.A9H1.01	C2	C2	training
TCGA.DD.AACU.01	C2	C2	training
TCGA.ES.A2HS.01	C2	C2	training
TCGA.2Y.A9H0.01	C2	C2	training
TCGA.DD.A4NV.01	C2	C2	training
TCGA.DD.A4NL.01	C2	C2	training
TCGA.DD.A3A1.01	C2	C2	training
TCGA.DD.A73A.01	C2	C2	training
TCGA.DD.A73F.01	C2	C2	training
TCGA.DD.AAW0.01	C2	C2	training
TCGA.5R.AAAM.01	C2	C2	training
TCGA.XR.A8TD.01	C2	C2	training
TCGA.BC.A10S.01	C2	C2	training
TCGA.LG.A6GG.01	C2	C2	training
TCGA.G3.A7M5.01	C2	C2	training
TCGA.DD.AACE.01	C2	C2	training
TCGA.G3.A7M8.01	C2	C2	training
TCGA.GJ.A6C0.01	C2	C2	training
TCGA.DD.AAEI.01	C2	C2	training
TCGA.BC.A10Y.01	C2	C2	training
TCGA.WQ.AB4B.01	C2	C2	training
TCGA.UB.A7MD.01	C2	C2	training
TCGA.DD.A4NK.01	C2	C2	training
TCGA.G3.A5SM.01	C2	C2	training
TCGA.2Y.A9GX.01	C2	C2	training
TCGA.DD.A11B.01	C2	C2	training
TCGA.G3.A5SI.01	C2	C2	training
TCGA.K7.A6G5.01	C2	C2	training
TCGA.FV.A496.01	C2	C2	training
TCGA.HP.A5MZ.01	C2	C2	training
TCGA.G3.A25U.01	C2	C2	training
TCGA.DD.AACX.01	C3	C3	training
TCGA.DD.A73E.01	C3	C3	training
TCGA.DD.A39W.01	C3	C3	training
TCGA.EP.A26S.01	C3	C3	training
TCGA.ZP.A9D0.01	C3	C3	training
TCGA.DD.AADU.01	C3	C3	training
TCGA.CC.A7IJ.01	C3	C3	training
TCGA.DD.AAEA.01	C3	C3	training
TCGA.5C.A9VG.01	C3	C3	training
TCGA.DD.AADG.01	C3	C3	training
TCGA.BC.A5W4.01	C3	C3	training
TCGA.DD.AAW2.01	C3	C3	training
TCGA.DD.A116.01	C3	C3	training
TCGA.EP.A2KB.01	C3	C3	training
TCGA.DD.AACA.01	C3	C3	training
TCGA.WX.AA46.01	C3	C2	training
TCGA.G3.AAV2.01	C3	C3	training
TCGA.CC.A9FU.01	C3	C3	training
TCGA.DD.A73D.01	C3	C3	training
TCGA.DD.AAVY.01	C3	C3	training
TCGA.2Y.A9HB.01	C3	C2	training
TCGA.KR.A7K0.01	C3	C3	training
TCGA.DD.A4NF.01	C3	C3	training
TCGA.DD.AAED.01	C3	C3	training
TCGA.RC.A6M4.01	C3	C3	training
TCGA.G3.A3CJ.01	C3	C3	training
TCGA.ED.A8O5.01	C3	C3	training
TCGA.G3.AAV5.01	C3	C3	training
TCGA.BC.A69I.01	C3	C3	training
TCGA.KR.A7K2.01	C3	C1	training
TCGA.FV.A4ZQ.01	C3	C3	training
TCGA.DD.AAEK.01	C3	C3	training
TCGA.DD.AAW3.01	C3	C3	training
TCGA.DD.AADJ.01	C3	C3	training
TCGA.DD.AACB.01	C3	C3	training
TCGA.DD.AACJ.01	C3	C3	training
TCGA.EP.A12J.01	C3	C3	training
TCGA.CC.A7IH.01	C3	C3	training
TCGA.DD.AADD.01	C3	C3	training
TCGA.DD.A1EL.01	C3	C3	training
TCGA.DD.A1EF.01	C3	C3	training
TCGA.DD.AAE6.01	C3	C3	training
TCGA.MI.A75G.01	C3	C2	training
TCGA.G3.AAV4.01	C3	C3	training
TCGA.DD.AADY.01	C3	C3	training
TCGA.DD.AAEB.01	C3	C3	training
TCGA.DD.A4NP.01	C3	C3	training
TCGA.CC.A7IK.01	C3	C3	training
TCGA.DD.A3A8.01	C3	C3	training
TCGA.RG.A7D4.01	C3	C3	training
TCGA.RC.A7SK.01	C3	C3	training
TCGA.ED.A7PY.01	C3	C3	training
TCGA.EP.A2KC.01	C3	C3	training
TCGA.G3.AAV1.01	C3	C3	training
TCGA.UB.A7ME.01	C3	C3	training
TCGA.DD.A113.01	C1	C1	test
TCGA.BC.A10U.01	C1	C2	test
TCGA.CC.A8HV.01	C1	C1	test
TCGA.MR.A8JO.01	C1	C1	test
TCGA.DD.A1EE.01	C1	C3	test
TCGA.CC.A8HU.01	C1	C1	test
TCGA.BC.A10W.01	C1	C1	test
TCGA.DD.A1EI.01	C1	C1	test
TCGA.5C.A9VH.01	C1	C1	test
TCGA.CC.5261.01	C1	C1	test
TCGA.DD.AAD2.01	C1	C1	test
TCGA.KR.A7K7.01	C1	C1	test
TCGA.RC.A7S9.01	C1	C1	test
TCGA.DD.A4NR.01	C1	C1	test
TCGA.DD.AAEG.01	C1	C1	test
TCGA.ED.A66Y.01	C1	C1	test
TCGA.CC.A7II.01	C1	C1	test
TCGA.CC.5263.01	C1	C1	test
TCGA.EP.A2KA.01	C1	C1	test
TCGA.DD.AACG.01	C1	C1	test
TCGA.CC.A3MB.01	C1	C2	test
TCGA.DD.AACN.01	C1	C1	test
TCGA.RC.A6M5.01	C1	C1	test
TCGA.CC.5260.01	C1	C1	test
TCGA.DD.A1EC.01	C1	C1	test
TCGA.FV.A3R3.01	C1	C1	test
TCGA.FV.A3I0.01	C1	C1	test
TCGA.DD.A73G.01	C1	C1	test
TCGA.DD.AAE1.01	C1	C3	test
TCGA.G3.A5SJ.01	C1	C1	test
TCGA.DD.AA3A.01	C1	C1	test
TCGA.CC.A8HT.01	C1	C1	test
TCGA.2V.A95S.01	C1	C1	test
TCGA.DD.AADN.01	C1	C1	test
TCGA.DD.AADK.01	C1	C1	test
TCGA.RC.A7SH.01	C1	C1	test
TCGA.DD.A114.01	C1	C1	test
TCGA.ED.A5KG.01	C1	C1	test
TCGA.DD.A4NG.01	C1	C2	test
TCGA.DD.A1EH.01	C1	C1	test
TCGA.CC.A3M9.01	C1	C1	test
TCGA.DD.AAD1.01	C1	C1	test
TCGA.DD.AADA.01	C1	C1	test
TCGA.BC.4073.01	C1	C1	test
TCGA.DD.A4NQ.01	C1	C1	test
TCGA.DD.AACD.01	C1	C1	test
TCGA.2Y.A9GY.01	C1	C1	test
TCGA.CC.A9FV.01	C1	C1	test
TCGA.CC.A7IG.01	C1	C1	test
TCGA.DD.A1EG.01	C1	C2	test
TCGA.G3.A25S.01	C1	C2	test
TCGA.CC.5258.01	C1	C1	test
TCGA.BC.A112.01	C1	C1	test
TCGA.DD.A39Z.01	C1	C3	test
TCGA.ED.A8O6.01	C1	C1	test
TCGA.DD.A115.01	C2	C2	test
TCGA.ZP.A9CZ.01	C2	C2	test
TCGA.G3.A3CI.01	C2	C2	test
TCGA.DD.AAD8.01	C2	C2	test
TCGA.BC.A10X.01	C2	C2	test
TCGA.EP.A3JL.01	C2	C2	test
TCGA.BD.A2L6.01	C2	C2	test
TCGA.G3.A25Z.01	C2	C2	test
TCGA.RC.A7SF.01	C2	C2	test
TCGA.DD.A1EB.01	C2	C2	test
TCGA.4R.AA8I.01	C2	C2	test
TCGA.QA.A7B7.01	C2	C2	test
TCGA.DD.A11A.01	C2	C2	test
TCGA.G3.A7M7.01	C2	C2	test
TCGA.DD.AAVW.01	C2	C1	test
TCGA.DD.A4NB.01	C2	C1	test
TCGA.DD.A119.01	C2	C1	test
TCGA.G3.A3CG.01	C2	C2	test
TCGA.ED.A627.01	C2	C2	test
TCGA.DD.AADP.01	C2	C2	test
TCGA.UB.AA0U.01	C2	C2	test
TCGA.UB.AA0V.01	C2	C2	test
TCGA.BC.A217.01	C2	C2	test
TCGA.DD.AADL.01	C2	C2	test
TCGA.DD.A1ED.01	C2	C3	test
TCGA.CC.A9FS.01	C2	C2	test
TCGA.G3.AAV0.01	C2	C2	test
TCGA.MI.A75E.01	C2	C2	test
TCGA.BC.A10Z.01	C2	C2	test
TCGA.CC.A3MA.01	C2	C1	test
TCGA.DD.A3A5.01	C2	C2	test
TCGA.DD.AACV.01	C2	C2	test
TCGA.FV.A2QR.01	C2	C2	test
TCGA.DD.A11C.01	C2	C2	test
TCGA.DD.AAE7.01	C2	C2	test
TCGA.ZP.A9CY.01	C2	C2	test
TCGA.DD.AACS.01	C2	C2	test
TCGA.DD.AACQ.01	C2	C2	test
TCGA.ZS.A9CE.01	C2	C2	test
TCGA.G3.A3CH.01	C2	C2	test
TCGA.2Y.A9GV.01	C2	C2	test
TCGA.DD.AAE2.01	C2	C2	test
TCGA.CC.A7IF.01	C2	C2	test
TCGA.ED.A7XO.01	C2	C2	test
TCGA.DD.AAC9.01	C2	C2	test
TCGA.DD.A3A2.01	C2	C2	test
TCGA.DD.A4NO.01	C2	C2	test
TCGA.ES.A2HT.01	C2	C2	test
TCGA.DD.AADR.01	C2	C2	test
TCGA.DD.AADM.01	C2	C2	test
TCGA.DD.A73C.01	C2	C2	test
TCGA.G3.AAUZ.01	C2	C2	test
TCGA.DD.A3A6.01	C2	C1	test
TCGA.DD.AAVU.01	C2	C3	test
TCGA.DD.A4NE.01	C2	C2	test
TCGA.DD.AAD3.01	C2	C2	test
TCGA.DD.AACO.01	C2	C2	test
TCGA.2Y.A9H6.01	C2	C1	test
TCGA.ED.A7PZ.01	C3	C3	test
TCGA.DD.AAC8.01	C3	C3	test
TCGA.ZS.A9CG.01	C3	C3	test
TCGA.DD.AAEE.01	C3	C3	test
TCGA.NI.A8LF.01	C3	C3	test
TCGA.3K.AAZ8.01	C3	C3	test
TCGA.DD.A1EA.01	C3	C3	test
TCGA.5R.AA1C.01	C3	C3	test
TCGA.UB.A7MC.01	C3	C3	test
TCGA.2Y.A9HA.01	C3	C3	test
TCGA.G3.A5SL.01	C3	C3	test
TCGA.XR.A8TF.01	C3	C3	test
TCGA.BW.A5NQ.01	C3	C3	test
TCGA.DD.AAVS.01	C3	C1	test
TCGA.DD.AACP.01	C3	C1	test
TCGA.LG.A9QC.01	C3	C3	test
TCGA.G3.AAV3.01	C3	C3	test
TCGA.G3.A6UC.01	C3	C3	test
TCGA.DD.AACW.01	C3	C1	test
TCGA.DD.A4NS.01	C3	C2	test
TCGA.ZP.A9D4.01	C3	C3	test
TCGA.ED.A7XP.01	C3	C3	test
TCGA.MI.A75H.01	C3	C3	test
TCGA.DD.AAVP.01	C3	C3	test
TCGA.CC.A5UE.01	C3	C1	test
TCGA.DD.A39V.01	C3	C3	test
TCGA.DD.AADC.01	C3	C1	test
TCGA.XR.A8TE.01	C3	C3	test
TCGA.DD.AAW1.01	C3	C3	test
TCGA.DD.AAD0.01	C3	C3	test
TCGA.XR.A8TC.01	C3	C3	test
TCGA.CC.A7IL.01	C3	C3	test
TCGA.DD.AAE3.01	C3	C2	test
TCGA.DD.AAE9.01	C3	C3	test
TCGA.CC.A5UD.01	C3	C3	test
TCGA.DD.AAD6.01	C3	C3	test
TCGA.G3.A3CK.01	C3	C3	test

## Sheet: Table_S8
Table S8. HCC subtype predication with SVM model in ICGC-HCC samples.
sample_id	svm_predicated_subtype
SP112300	C1
SP112304	C3
SP112310	C3
SP112288	C1
SP112273	C1
SP112276	C1
SP112265	C2
SP112261	C3
SP112248	C2
SP112241	C1
SP112224	C1
SP112228	C3
SP112234	C3
SP112217	C3
SP112219	C2
SP112221	C2
SP112205	C3
SP112208	C2
SP112210	C3
SP112213	C1
SP112215	C3
SP112194	C1
SP112196	C2
SP112198	C2
SP112201	C2
SP112182	C2
SP112186	C3
SP112188	C1
SP112190	C2
SP112192	C1
SP112178	C2
SP112180	C1
SP112165	C2
SP112170	C2
SP112156	C3
SP112160	C2
SP112147	C3
SP112152	C1
SP112133	C2
SP112138	C1
SP112130	C2
SP99301	C1
SP99305	C1
SP99293	C1
SP99297	C1
SP99283	C1
SP99275	C1
SP99279	C1
SP99271	C1
SP99289	C2
SP99261	C1
SP99253	C1
SP99257	C3
SP99245	C2
SP99249	C1
SP99237	C1
SP99241	C1
SP99229	C2
SP99233	C3
SP99225	C1
SP99217	C1
SP99221	C1
SP99209	C2
SP99213	C1
SP99205	C1
SP99201	C1
SP99193	C2
SP99197	C2
SP99185	C1
SP99189	C2
SP99181	C2
SP99173	C2
SP99177	C2
SP99165	C1
SP99169	C2
SP99157	C1
SP99161	C1
SP99149	C1
SP99153	C2
SP99145	C1
SP99321	C1
SP99325	C1
SP99137	C2
SP99141	C1
SP99129	C1
SP99133	C1
SP99125	C2
SP99061	C2
SP99053	C1
SP99057	C2
SP99045	C1
SP99049	C3
SP99065	C3
SP99041	C2
SP99033	C1
SP99037	C1
SP99029	C2
SP99019	C2
SP99007	C2
SP99011	C1
SP99001	C2
SP98991	C2
SP98997	C2
SP98985	C3
SP98989	C1
SP98981	C3
SP98975	C3
SP98967	C2
SP98973	C1
SP98959	C1
SP98965	C2
SP98955	C1
SP98949	C1
SP98953	C3
SP98941	C2
SP98945	C2
SP98933	C2
SP98937	C2
SP98925	C1
SP98927	C2
SP98921	C2
SP99121	C3
SP99113	C2
SP99117	C2
SP99097	C1
SP99101	C1
SP99089	C1
SP99093	C1
SP99105	C1
SP99109	C3
SP99077	C2
SP99081	C2
SP99069	C1
SP99073	C3
SP99085	C2
SP191990	C2
SP99337	C1
SP99341	C1
SP99329	C1
SP99333	C1
SP192707	C2
SP107155	C2
SP107152	C2
SP107150	C2
SP107146	C3
SP107136	C3
SP107132	C1
SP107129	C3
SP107119	C2
SP107123	C2
SP107121	C2
SP107111	C1
SP107104	C2
SP107109	C1
SP107097	C1
SP107101	C2
SP107091	C2
SP107094	C1
SP107084	C1
SP107088	C1
SP107080	C2
SP107078	C1
SP107071	C2
SP107068	C3
SP107073	C1
SP107063	C1
SP107076	C3
SP107052	C2
SP107056	C3
SP107047	C2
SP107044	C2
SP107007	C3
SP106998	C2
SP107004	C3
SP106993	C3
SP107041	C1
SP107032	C3
SP107037	C3
SP107012	C1
SP107010	C3
SP98915	C2
SP98904	C2
SP98909	C2
SP98913	C3
SP98896	C1
SP98898	C1
SP98900	C1
SP98902	C2
SP50185	C1
SP50183	C2
SP50181	C2
SP50159	C3
SP50157	C2
SP50155	C1
SP50153	C3
SP50151	C2
SP50149	C3
SP50147	C3
SP50145	C2
SP50143	C2
SP50141	C1
SP50179	C3
SP50177	C3
SP50175	C1
SP50173	C2
SP50171	C1
SP50169	C2
SP50167	C3
SP50165	C3
SP50163	C2
SP50161	C2
SP50115	C2
SP50113	C3
SP50111	C1
SP50109	C3
SP50107	C3
SP50105	C2
SP50103	C3
SP50101	C2
SP50119	C1
SP50117	C1
SP50137	C3
SP50135	C2
SP50133	C1
SP50131	C1
SP50129	C1
SP50127	C1
SP50123	C1
SP50139	C3
SP50099	C2
SP50097	C1

## Sheet: Table_S9
Table S9. HCC subtype predication of TCGA-HCC samples with NTP method.
sample_id	NTP prediction	d.C1	d.C2	d.C3	p.value	FDR	subtype
TCGA.DD.A113.01	C1	0.532808	0.793563	0.797966	0.001	0.00147809	C1
TCGA.CC.A5UC.01	C1	0.550783	0.741107	0.72581	0.002997	0.00404323	C1
TCGA.BC.A10U.01	C3	0.588642	0.645214	0.433961	0.001998	0.00277625	C1
TCGA.DD.AAE0.01	C1	0.327659	0.791392	0.743895	0.001	0.00147809	C1
TCGA.CC.A8HV.01	C1	0.430378	0.808719	0.815284	0.001	0.00147809	C1
TCGA.MR.A8JO.01	C1	0.549822	0.772343	0.748498	0.001	0.00147809	C1
TCGA.DD.A1EE.01	C3	0.79642	0.779743	0.41621	0.001	0.00147809	C1
TCGA.GJ.A3OU.01	C1	0.614066	0.63064	0.729702	0.244755	0.258701	C1
TCGA.CC.A8HU.01	C1	0.647743	0.752865	0.824477	0.01998	0.0243036	C1
TCGA.DD.A3A4.01	C2	0.815382	0.74334	0.763606	0.415584	0.430675	C1
TCGA.K7.AAU7.01	C1	0.321992	0.735295	0.73115	0.001	0.00147809	C1
TCGA.BC.A216.01	C1	0.45854	0.658988	0.791852	0.001	0.00147809	C1
TCGA.DD.A39X.01	C1	0.660613	0.782554	0.727699	0.153846	0.16544	C1
TCGA.BC.A10W.01	C1	0.5751	0.809995	0.795046	0.001	0.00147809	C1
TCGA.DD.A118.01	C1	0.55286	0.796755	0.84151	0.001	0.00147809	C1
TCGA.DD.AADW.01	C1	0.40513	0.740909	0.759857	0.001	0.00147809	C1
TCGA.DD.A1EI.01	C1	0.486756	0.623535	0.806541	0.001	0.00147809	C1
TCGA.5C.A9VH.01	C1	0.463845	0.771747	0.759523	0.001	0.00147809	C1
TCGA.CC.5261.01	C1	0.341682	0.717569	0.799949	0.001	0.00147809	C1
TCGA.ED.A7PX.01	C1	0.351318	0.775403	0.783861	0.001	0.00147809	C1
TCGA.2Y.A9H7.01	C1	0.653149	0.820721	0.824734	0.004995	0.00654822	C1
TCGA.UB.A7MA.01	C1	0.457544	0.783183	0.791692	0.001	0.00147809	C1
TCGA.BC.A10Q.01	C1	0.507024	0.848149	0.843991	0.001	0.00147809	C1
TCGA.G3.A25Y.01	C1	0.343555	0.686727	0.756374	0.001	0.00147809	C1
TCGA.DD.AAD2.01	C1	0.648131	0.701523	0.736188	0.261738	0.275866	C1
TCGA.DD.AACY.01	C2	0.731188	0.637125	0.8475	0.002997	0.00404323	C1
TCGA.KR.A7K7.01	C3	0.638881	0.813639	0.514792	0.001	0.00147809	C1
TCGA.DD.AAVQ.01	C1	0.547493	0.772916	0.665732	0.00799201	0.0101542	C1
TCGA.DD.AADI.01	C1	0.578528	0.777224	0.805348	0.001	0.00147809	C1
TCGA.DD.A3A7.01	C1	0.704145	0.761305	0.732808	0.563437	0.577445	C1
TCGA.CC.A9FW.01	C3	0.640797	0.839065	0.560454	0.00599401	0.00772145	C1
TCGA.RC.A7S9.01	C1	0.560673	0.782703	0.825908	0.001	0.00147809	C1
TCGA.5R.AA1D.01	C1	0.67829	0.730182	0.758889	0.287712	0.301529	C1
TCGA.BD.A3EP.01	C2	0.672466	0.600582	0.715526	0.0929071	0.103509	C1
TCGA.CC.A123.01	C1	0.700474	0.863675	0.832645	0.004995	0.00654822	C1
TCGA.DD.A4NR.01	C1	0.537805	0.751835	0.80108	0.001	0.00147809	C1
TCGA.DD.AAEG.01	C1	0.47033	0.706572	0.651509	0.001	0.00147809	C1
TCGA.BW.A5NP.01	C1	0.415883	0.842563	0.719575	0.001	0.00147809	C1
TCGA.ED.A66Y.01	C1	0.518992	0.795838	0.812379	0.001	0.00147809	C1
TCGA.CC.A7II.01	C1	0.452799	0.812717	0.766419	0.001	0.00147809	C1
TCGA.DD.AACT.01	C2	0.828539	0.681169	0.749238	0.025974	0.031085	C1
TCGA.CC.5263.01	C1	0.359653	0.801554	0.774364	0.001	0.00147809	C1
TCGA.EP.A2KA.01	C1	0.562527	0.804797	0.858185	0.001	0.00147809	C1
TCGA.ED.A82E.01	C1	0.50033	0.837568	0.768556	0.001	0.00147809	C1
TCGA.DD.AACG.01	C1	0.689535	0.845787	0.789461	0.022977	0.0276769	C1
TCGA.CC.A3MC.01	C1	0.541919	0.735095	0.766356	0.001	0.00147809	C1
TCGA.DD.AACH.01	C1	0.492737	0.772169	0.748895	0.001	0.00147809	C1
TCGA.CC.A3MB.01	C2	0.693264	0.587741	0.804945	0.001998	0.00277625	C1
TCGA.DD.AAD5.01	C1	0.533566	0.8192	0.757193	0.001	0.00147809	C1
TCGA.G3.A25T.01	C1	0.384443	0.730462	0.761153	0.001	0.00147809	C1
TCGA.DD.AACN.01	C1	0.451858	0.667126	0.711828	0.001	0.00147809	C1
TCGA.RC.A6M5.01	C1	0.63419	0.684582	0.747323	0.192807	0.206143	C1
TCGA.DD.A39Y.01	C1	0.611414	0.833586	0.836908	0.001	0.00147809	C1
TCGA.DD.A3A3.01	C3	0.628787	0.823803	0.606561	0.0739261	0.0836176	C1
TCGA.WX.AA47.01	C3	0.715112	0.846241	0.603575	0.004995	0.00654822	C1
TCGA.CC.5260.01	C1	0.456101	0.827132	0.784104	0.001	0.00147809	C1
TCGA.DD.A1EC.01	C1	0.603893	0.807196	0.725766	0.010989	0.0137734	C1
TCGA.FV.A3R3.01	C1	0.468931	0.779357	0.762463	0.001	0.00147809	C1
TCGA.YA.A8S7.01	C1	0.580949	0.747412	0.770689	0.001998	0.00277625	C1
TCGA.O8.A75V.01	C3	0.706782	0.717503	0.640059	0.268731	0.282434	C1
TCGA.BC.A69H.01	C1	0.402045	0.852031	0.747214	0.001	0.00147809	C1
TCGA.FV.A3I0.01	C1	0.449994	0.818023	0.769473	0.001	0.00147809	C1
TCGA.DD.A73G.01	C1	0.518906	0.835721	0.75581	0.001	0.00147809	C1
TCGA.FV.A4ZP.01	C1	0.566087	0.794103	0.812314	0.001	0.00147809	C1
TCGA.CC.A7IE.01	C1	0.453895	0.840287	0.760823	0.001	0.00147809	C1
TCGA.DD.AAE1.01	C1	0.770615	0.8195	0.790301	0.657343	0.668148	C1
TCGA.G3.A5SJ.01	C1	0.500427	0.800103	0.797259	0.001	0.00147809	C1
TCGA.DD.A4NA.01	C1	0.488936	0.793827	0.740712	0.001	0.00147809	C1
TCGA.ZP.A9D2.01	C1	0.426466	0.730956	0.76248	0.001	0.00147809	C1
TCGA.DD.AA3A.01	C1	0.383776	0.777359	0.70829	0.001	0.00147809	C1
TCGA.CC.A8HS.01	C1	0.468867	0.760588	0.780489	0.001	0.00147809	C1
TCGA.WQ.A9G7.01	C1	0.355377	0.728638	0.750205	0.001	0.00147809	C1
TCGA.CC.A8HT.01	C1	0.508488	0.753825	0.716659	0.001	0.00147809	C1
TCGA.DD.A4ND.01	C1	0.473407	0.598575	0.731435	0.001	0.00147809	C1
TCGA.CC.A1HT.01	C1	0.547218	0.80219	0.787115	0.001	0.00147809	C1
TCGA.DD.A3A9.01	C1	0.555156	0.820162	0.80826	0.001	0.00147809	C1
TCGA.2V.A95S.01	C1	0.472808	0.842474	0.750896	0.001	0.00147809	C1
TCGA.ED.A459.01	C2	0.677839	0.613429	0.767558	0.036963	0.0433965	C1
TCGA.G3.A25X.01	C1	0.426316	0.84277	0.799385	0.001	0.00147809	C1
TCGA.DD.AACZ.01	C1	0.687669	0.869721	0.814941	0.004995	0.00654822	C1
TCGA.DD.AADN.01	C1	0.712749	0.856937	0.861051	0.011988	0.0148748	C1
TCGA.DD.AACL.01	C1	0.519019	0.74728	0.751456	0.001	0.00147809	C1
TCGA.DD.AADK.01	C1	0.53991	0.710374	0.697794	0.00699301	0.00894623	C1
TCGA.BC.4072.01	C1	0.37926	0.783807	0.768551	0.001	0.00147809	C1
TCGA.DD.AAVR.01	C1	0.591954	0.741606	0.76129	0.010989	0.0137734	C1
TCGA.RC.A7SH.01	C1	0.546003	0.803672	0.834691	0.001	0.00147809	C1
TCGA.G3.AAV7.01	C1	0.474784	0.792475	0.717102	0.001	0.00147809	C1
TCGA.CC.5264.01	C1	0.489558	0.777029	0.796831	0.001	0.00147809	C1
TCGA.RC.A6M3.01	C1	0.476555	0.785959	0.793685	0.001	0.00147809	C1
TCGA.CC.5262.01	C2	0.701663	0.694037	0.695633	0.836164	0.838424	C1
TCGA.DD.A114.01	C1	0.457132	0.711138	0.747845	0.001	0.00147809	C1
TCGA.ED.A5KG.01	C1	0.422941	0.820402	0.757053	0.001	0.00147809	C1
TCGA.G3.A7M9.01	C1	0.266735	0.745569	0.651289	0.001	0.00147809	C1
TCGA.DD.A4NG.01	C3	0.862143	0.69751	0.55174	0.001	0.00147809	C1
TCGA.DD.A1EH.01	C1	0.506973	0.792852	0.797302	0.001	0.00147809	C1
TCGA.CC.A3M9.01	C1	0.679593	0.840293	0.836804	0.012987	0.0160072	C1
TCGA.DD.AAD1.01	C1	0.387474	0.751674	0.743824	0.001	0.00147809	C1
TCGA.UB.A7MF.01	C1	0.591083	0.783818	0.866676	0.001	0.00147809	C1
TCGA.ED.A66X.01	C1	0.484113	0.778245	0.79188	0.001	0.00147809	C1
TCGA.DD.AACC.01	C1	0.655384	0.709452	0.810219	0.0619381	0.0711425	C1
TCGA.FV.A23B.01	C1	0.726993	0.803923	0.834228	0.11988	0.13081	C1
TCGA.ED.A97K.01	C1	0.365721	0.691331	0.667292	0.001	0.00147809	C1
TCGA.DD.AADA.01	C1	0.659577	0.798727	0.865176	0.002997	0.00404323	C1
TCGA.BC.A10R.01	C1	0.55594	0.728985	0.824055	0.001	0.00147809	C1
TCGA.2Y.A9H5.01	C1	0.43085	0.744987	0.774717	0.001	0.00147809	C1
TCGA.DD.A4NN.01	C1	0.483356	0.790422	0.726149	0.001	0.00147809	C1
TCGA.BC.4073.01	C1	0.412804	0.714991	0.716387	0.001	0.00147809	C1
TCGA.EP.A3RK.01	C3	0.788512	0.737551	0.414514	0.001	0.00147809	C1
TCGA.DD.AAVV.01	C1	0.564963	0.671211	0.693771	0.04995	0.0579108	C1
TCGA.BC.A8YO.01	C1	0.631347	0.73764	0.847506	0.004995	0.00654822	C1
TCGA.DD.A4NQ.01	C1	0.629001	0.7382	0.71761	0.125874	0.136548	C1
TCGA.DD.AACD.01	C3	0.702552	0.781654	0.448851	0.001	0.00147809	C1
TCGA.2Y.A9GY.01	C1	0.585452	0.830863	0.851457	0.001	0.00147809	C1
TCGA.BC.A3KG.01	C2	0.65114	0.634022	0.848711	0.015984	0.0195712	C1
TCGA.CC.A9FV.01	C1	0.734004	0.858817	0.817556	0.0649351	0.0743547	C1
TCGA.G3.AAV6.01	C1	0.541304	0.867692	0.633136	0.003996	0.00535205	C1
TCGA.2Y.A9H3.01	C1	0.53336	0.796009	0.868949	0.001	0.00147809	C1
TCGA.CC.A7IG.01	C1	0.423692	0.797125	0.805611	0.001	0.00147809	C1
TCGA.RC.A6M6.01	C1	0.342281	0.807078	0.705713	0.001	0.00147809	C1
TCGA.DD.A1EG.01	C2	0.723167	0.679908	0.814489	0.0789211	0.0884584	C1
TCGA.DD.AACK.01	C3	0.795199	0.636282	0.552365	0.002997	0.00404323	C1
TCGA.G3.A25S.01	C3	0.735905	0.699211	0.621861	0.105894	0.116578	C1
TCGA.DD.A4NH.01	C1	0.319985	0.777838	0.743125	0.001	0.00147809	C1
TCGA.WX.AA44.01	C1	0.421765	0.710172	0.750896	0.001	0.00147809	C1
TCGA.DD.AAVZ.01	C1	0.603891	0.728263	0.69462	0.104895	0.115822	C1
TCGA.MI.A75C.01	C3	0.648712	0.822528	0.615549	0.0839161	0.0937737	C1
TCGA.DD.AACI.01	C1	0.706174	0.743787	0.839735	0.0949051	0.105104	C1
TCGA.DD.A1EJ.01	C1	0.6238	0.822786	0.671958	0.0679321	0.0773092	C1
TCGA.DD.AADO.01	C1	0.631361	0.847879	0.79898	0.002997	0.00404323	C1
TCGA.CC.5258.01	C1	0.573274	0.782833	0.803708	0.001	0.00147809	C1
TCGA.BC.A112.01	C1	0.507333	0.837676	0.823641	0.001	0.00147809	C1
TCGA.DD.AADQ.01	C2	0.826687	0.732422	0.755576	0.242757	0.257323	C1
TCGA.DD.A39Z.01	C1	0.765656	0.778041	0.771384	0.848152	0.848152	C1
TCGA.DD.AADB.01	C1	0.606515	0.853571	0.749304	0.001	0.00147809	C1
TCGA.CC.5259.01	C1	0.566665	0.775746	0.791097	0.001998	0.00277625	C1
TCGA.2Y.A9H8.01	C1	0.527519	0.702103	0.825275	0.001	0.00147809	C1
TCGA.ED.A8O6.01	C1	0.466251	0.814573	0.702967	0.001	0.00147809	C1
TCGA.DD.AAVX.01	C3	0.854636	0.798208	0.639409	0.001	0.00147809	C2
TCGA.DD.A115.01	C2	0.79616	0.579617	0.830614	0.001	0.00147809	C2
TCGA.DD.AAE4.01	C2	0.883912	0.560488	0.878676	0.001	0.00147809	C2
TCGA.2Y.A9GU.01	C1	0.647032	0.685701	0.845817	0.031968	0.0378918	C2
TCGA.ED.A4XI.01	C1	0.517815	0.564253	0.686059	0.0519481	0.0598532	C2
TCGA.ZP.A9CZ.01	C2	0.659163	0.60405	0.846811	0.004995	0.00654822	C2
TCGA.G3.A3CI.01	C2	0.801013	0.541457	0.84493	0.001	0.00147809	C2
TCGA.G3.A5SK.01	C2	0.906008	0.524016	0.689812	0.001	0.00147809	C2
TCGA.XR.A8TG.01	C2	0.683912	0.496008	0.812671	0.001	0.00147809	C2
TCGA.DD.AAD8.01	C2	0.805953	0.551587	0.792884	0.001	0.00147809	C2
TCGA.BC.A10X.01	C2	0.61319	0.527148	0.664543	0.035964	0.0423576	C2
TCGA.K7.A5RF.01	C2	0.644763	0.47341	0.710145	0.001	0.00147809	C2
TCGA.ZS.A9CF.01	C2	0.749507	0.491636	0.856385	0.001	0.00147809	C2
TCGA.DD.AADS.01	C2	0.868502	0.689279	0.835049	0.001998	0.00277625	C2
TCGA.2Y.A9GS.01	C2	0.713769	0.550079	0.586156	0.0669331	0.0764067	C2
TCGA.BC.A3KF.01	C2	0.806008	0.569522	0.789044	0.001	0.00147809	C2
TCGA.EP.A3JL.01	C2	0.736422	0.676177	0.677545	0.542458	0.557484	C2
TCGA.BD.A2L6.01	C2	0.863285	0.574437	0.876585	0.001	0.00147809	C2
TCGA.G3.A25Z.01	C2	0.864656	0.533651	0.843374	0.001	0.00147809	C2
TCGA.FV.A3R2.01	C2	0.873669	0.659761	0.75022	0.001998	0.00277625	C2
TCGA.RC.A7SB.01	C2	0.710882	0.507419	0.691601	0.001	0.00147809	C2
TCGA.RC.A7SF.01	C2	0.815486	0.641889	0.870731	0.001	0.00147809	C2
TCGA.DD.A11D.01	C2	0.837491	0.513807	0.738817	0.001	0.00147809	C2
TCGA.DD.A1EB.01	C2	0.85269	0.59331	0.848618	0.001	0.00147809	C2
TCGA.DD.AAEH.01	C2	0.883613	0.591733	0.70602	0.001	0.00147809	C2
TCGA.4R.AA8I.01	C3	0.673541	0.533525	0.394165	0.001	0.00147809	C2
TCGA.ZP.A9D1.01	C2	0.693487	0.569721	0.812523	0.001998	0.00277625	C2
TCGA.QA.A7B7.01	C2	0.694943	0.598607	0.799127	0.001	0.00147809	C2
TCGA.DD.A11A.01	C2	0.824993	0.582289	0.819043	0.001	0.00147809	C2
TCGA.G3.A7M7.01	C2	0.761927	0.611755	0.760596	0.001998	0.00277625	C2
TCGA.MI.A75I.01	C3	0.663031	0.547329	0.529545	0.196803	0.20981	C2
TCGA.DD.AAVW.01	C1	0.569804	0.648914	0.755265	0.013986	0.0171815	C2
TCGA.5C.AAPD.01	C1	0.611727	0.677074	0.818631	0.010989	0.0137734	C2
TCGA.BC.A110.01	C2	0.716276	0.47839	0.726772	0.001	0.00147809	C2
TCGA.DD.A73B.01	C2	0.778313	0.555388	0.82926	0.001	0.00147809	C2
TCGA.DD.AADV.01	C2	0.696162	0.463009	0.738311	0.001	0.00147809	C2
TCGA.DD.A4NB.01	C2	0.706066	0.656336	0.772503	0.113886	0.124636	C2
TCGA.ZS.A9CD.01	C2	0.841066	0.567859	0.693445	0.001	0.00147809	C2
TCGA.K7.A5RG.01	C2	0.659166	0.592242	0.794529	0.00999001	0.0126495	C2
TCGA.DD.A119.01	C3	0.702898	0.792884	0.613426	0.037962	0.0444288	C2
TCGA.G3.A3CG.01	C2	0.778746	0.568275	0.834846	0.001	0.00147809	C2
TCGA.ED.A627.01	C1	0.589318	0.612255	0.662313	0.481518	0.497614	C2
TCGA.ZP.A9CV.01	C2	0.80601	0.627405	0.66737	0.033966	0.0401318	C2
TCGA.DD.A1EK.01	C2	0.725153	0.513851	0.783047	0.001	0.00147809	C2
TCGA.KR.A7K8.01	C2	0.820144	0.573019	0.829446	0.001	0.00147809	C2
TCGA.HP.A5N0.01	C2	0.845473	0.548522	0.827357	0.001	0.00147809	C2
TCGA.2Y.A9GZ.01	C2	0.833806	0.482667	0.789859	0.001	0.00147809	C2
TCGA.DD.AADP.01	C1	0.677831	0.707163	0.858099	0.030969	0.0369438	C2
TCGA.NI.A4U2.01	C2	0.852468	0.521851	0.846165	0.001	0.00147809	C2
TCGA.UB.AA0U.01	C2	0.673398	0.553654	0.775249	0.001	0.00147809	C2
TCGA.BD.A3ER.01	C2	0.75358	0.600012	0.767729	0.001998	0.00277625	C2
TCGA.FV.A495.01	C2	0.627779	0.57462	0.682079	0.170829	0.183172	C2
TCGA.DD.A4NI.01	C2	0.861211	0.498562	0.688692	0.001	0.00147809	C2
TCGA.FV.A3I1.01	C2	0.637618	0.629037	0.79422	0.0939061	0.104309	C2
TCGA.UB.AA0V.01	C2	0.688808	0.599797	0.696756	0.0749251	0.0842339	C2
TCGA.2Y.A9GT.01	C2	0.819929	0.496779	0.868212	0.001	0.00147809	C2
TCGA.WJ.A86L.01	C2	0.741472	0.593515	0.837476	0.001	0.00147809	C2
TCGA.MR.A520.01	C2	0.843754	0.526471	0.843307	0.001	0.00147809	C2
TCGA.BC.A217.01	C2	0.700063	0.542676	0.807019	0.001	0.00147809	C2
TCGA.DD.AADL.01	C2	0.819925	0.540172	0.819072	0.001	0.00147809	C2
TCGA.2Y.A9H9.01	C2	0.841918	0.542943	0.858356	0.001	0.00147809	C2
TCGA.DD.A1ED.01	C3	0.769543	0.663601	0.391801	0.001	0.00147809	C2
TCGA.CC.A9FS.01	C2	0.759662	0.706739	0.731617	0.4995	0.514763	C2
TCGA.UB.A7MB.01	C2	0.809637	0.502837	0.773058	0.001	0.00147809	C2
TCGA.G3.AAV0.01	C2	0.827355	0.54879	0.858119	0.001	0.00147809	C2
TCGA.MI.A75E.01	C2	0.675659	0.537846	0.680502	0.011988	0.0148748	C2
TCGA.2Y.A9H2.01	C1	0.436134	0.641626	0.780359	0.001	0.00147809	C2
TCGA.BC.A10Z.01	C2	0.831611	0.53691	0.828588	0.001	0.00147809	C2
TCGA.BC.A10T.01	C2	0.750406	0.613297	0.838659	0.001	0.00147809	C2
TCGA.G3.A25V.01	C2	0.751842	0.495708	0.6319	0.001	0.00147809	C2
TCGA.CC.A3MA.01	C1	0.544273	0.748682	0.716342	0.001	0.00147809	C2
TCGA.2Y.A9H4.01	C2	0.868053	0.553428	0.826093	0.001	0.00147809	C2
TCGA.T1.A6J8.01	C2	0.681829	0.570425	0.814234	0.001998	0.00277625	C2
TCGA.DD.A3A5.01	C2	0.842069	0.533302	0.86274	0.001	0.00147809	C2
TCGA.DD.AACV.01	C2	0.878372	0.554355	0.838602	0.001	0.00147809	C2
TCGA.2Y.A9GW.01	C2	0.707548	0.608885	0.748996	0.020979	0.0253525	C2
TCGA.PD.A5DF.01	C2	0.781497	0.541762	0.821632	0.001	0.00147809	C2
TCGA.DD.AACF.01	C2	0.872558	0.597258	0.838738	0.001	0.00147809	C2
TCGA.FV.A2QR.01	C2	0.818948	0.596124	0.808628	0.001	0.00147809	C2
TCGA.DD.A11C.01	C2	0.850476	0.565553	0.870087	0.001	0.00147809	C2
TCGA.DD.AAE7.01	C2	0.780844	0.620424	0.835793	0.001	0.00147809	C2
TCGA.G3.A7M6.01	C1	0.457616	0.659148	0.721567	0.001	0.00147809	C2
TCGA.DD.AADF.01	C2	0.860442	0.567485	0.849895	0.001	0.00147809	C2
TCGA.FV.A2QQ.01	C2	0.721041	0.599033	0.702966	0.041958	0.048951	C2
TCGA.ZP.A9CY.01	C2	0.778342	0.451371	0.686215	0.001	0.00147809	C2
TCGA.DD.AACS.01	C2	0.827923	0.591586	0.812213	0.001	0.00147809	C2
TCGA.DD.A4NJ.01	C2	0.773011	0.576662	0.862736	0.001	0.00147809	C2
TCGA.GJ.A9DB.01	C2	0.739631	0.446001	0.719969	0.001	0.00147809	C2
TCGA.DD.AACQ.01	C2	0.843503	0.601706	0.827182	0.001	0.00147809	C2
TCGA.ZS.A9CE.01	C2	0.848878	0.498642	0.786889	0.001	0.00147809	C2
TCGA.LG.A9QD.01	C2	0.890645	0.641941	0.754253	0.001	0.00147809	C2
TCGA.BW.A5NO.01	C2	0.789996	0.512051	0.819888	0.001	0.00147809	C2
TCGA.G3.A3CH.01	C2	0.795454	0.575672	0.838635	0.001	0.00147809	C2
TCGA.2Y.A9H1.01	C3	0.813732	0.764616	0.69107	0.0739261	0.0836176	C2
TCGA.DD.AACU.01	C2	0.654326	0.625327	0.65272	0.667333	0.676449	C2
TCGA.2Y.A9GV.01	C2	0.842027	0.480603	0.837093	0.001	0.00147809	C2
TCGA.ES.A2HS.01	C2	0.881858	0.597387	0.845283	0.001	0.00147809	C2
TCGA.2Y.A9H0.01	C2	0.68581	0.650668	0.819167	0.044955	0.0522831	C2
TCGA.DD.A4NV.01	C2	0.766648	0.412499	0.683249	0.001	0.00147809	C2
TCGA.DD.AAE2.01	C2	0.815284	0.459817	0.826399	0.001	0.00147809	C2
TCGA.DD.A4NL.01	C2	0.82607	0.579843	0.715213	0.001	0.00147809	C2
TCGA.DD.A3A1.01	C2	0.783982	0.631193	0.819255	0.001	0.00147809	C2
TCGA.DD.A73A.01	C2	0.832722	0.604899	0.822046	0.001	0.00147809	C2
TCGA.CC.A7IF.01	C2	0.715736	0.678618	0.839515	0.0509491	0.058885	C2
TCGA.DD.A73F.01	C2	0.805662	0.516927	0.852714	0.001	0.00147809	C2
TCGA.ED.A7XO.01	C2	0.729236	0.409526	0.75589	0.001	0.00147809	C2
TCGA.DD.AAW0.01	C2	0.66672	0.499747	0.672419	0.001998	0.00277625	C2
TCGA.5R.AAAM.01	C2	0.869753	0.539601	0.722753	0.001	0.00147809	C2
TCGA.DD.AAC9.01	C2	0.81734	0.630096	0.800296	0.001	0.00147809	C2
TCGA.XR.A8TD.01	C2	0.694349	0.497593	0.816086	0.001	0.00147809	C2
TCGA.BC.A10S.01	C2	0.795295	0.580336	0.811722	0.001	0.00147809	C2
TCGA.LG.A6GG.01	C2	0.728753	0.609275	0.871773	0.001	0.00147809	C2
TCGA.G3.A7M5.01	C2	0.845906	0.49735	0.802146	0.001	0.00147809	C2
TCGA.DD.A3A2.01	C2	0.896596	0.558971	0.806628	0.001	0.00147809	C2
TCGA.DD.A4NO.01	C2	0.817922	0.574388	0.710771	0.001	0.00147809	C2
TCGA.DD.AACE.01	C2	0.910964	0.587146	0.759816	0.001	0.00147809	C2
TCGA.ES.A2HT.01	C2	0.792659	0.642639	0.816459	0.001	0.00147809	C2
TCGA.DD.AADR.01	C2	0.843487	0.679354	0.834878	0.001998	0.00277625	C2
TCGA.DD.AADM.01	C2	0.813477	0.600323	0.817338	0.001	0.00147809	C2
TCGA.DD.A73C.01	C2	0.847171	0.58387	0.826803	0.001	0.00147809	C2
TCGA.G3.A7M8.01	C2	0.802889	0.511723	0.814311	0.001	0.00147809	C2
TCGA.GJ.A6C0.01	C2	0.600707	0.566571	0.753145	0.031968	0.0378918	C2
TCGA.DD.AAEI.01	C2	0.879946	0.634171	0.8249	0.001	0.00147809	C2
TCGA.BC.A10Y.01	C2	0.799976	0.515479	0.861876	0.001	0.00147809	C2
TCGA.WQ.AB4B.01	C2	0.793805	0.631981	0.815246	0.001998	0.00277625	C2
TCGA.G3.AAUZ.01	C2	0.853294	0.538754	0.861018	0.001	0.00147809	C2
TCGA.UB.A7MD.01	C3	0.711233	0.686238	0.330644	0.001	0.00147809	C2
TCGA.DD.A4NK.01	C2	0.851483	0.489128	0.648513	0.001	0.00147809	C2
TCGA.G3.A5SM.01	C2	0.708973	0.475228	0.726599	0.001	0.00147809	C2
TCGA.DD.A3A6.01	C1	0.797557	0.825472	0.807604	0.833167	0.837683	C2
TCGA.2Y.A9GX.01	C2	0.654152	0.500514	0.720983	0.001	0.00147809	C2
TCGA.DD.A11B.01	C2	0.851945	0.661086	0.756686	0.001998	0.00277625	C2
TCGA.G3.A5SI.01	C2	0.825004	0.647001	0.890179	0.001	0.00147809	C2
TCGA.DD.AAVU.01	C2	0.828997	0.754536	0.794948	0.290709	0.303812	C2
TCGA.DD.A4NE.01	C2	0.681783	0.551567	0.850985	0.001	0.00147809	C2
TCGA.DD.AAD3.01	C2	0.790015	0.480917	0.78016	0.001	0.00147809	C2
TCGA.K7.A6G5.01	C2	0.820871	0.557134	0.678896	0.001	0.00147809	C2
TCGA.DD.AACO.01	C2	0.774921	0.697678	0.844824	0.025974	0.031085	C2
TCGA.FV.A496.01	C2	0.77952	0.591434	0.832534	0.001	0.00147809	C2
TCGA.HP.A5MZ.01	C2	0.743841	0.59349	0.597182	0.122877	0.133687	C2
TCGA.2Y.A9H6.01	C1	0.51261	0.682585	0.775738	0.001	0.00147809	C2
TCGA.G3.A25U.01	C2	0.87894	0.499309	0.854552	0.001	0.00147809	C2
TCGA.ED.A7PZ.01	C3	0.627324	0.867428	0.548315	0.001998	0.00277625	C3
TCGA.DD.AACX.01	C3	0.820497	0.783879	0.45962	0.001	0.00147809	C3
TCGA.DD.AAC8.01	C3	0.781596	0.835138	0.390999	0.001	0.00147809	C3
TCGA.DD.A73E.01	C3	0.804284	0.756671	0.322912	0.001	0.00147809	C3
TCGA.DD.A39W.01	C3	0.833863	0.791215	0.452497	0.001	0.00147809	C3
TCGA.EP.A26S.01	C3	0.848665	0.770222	0.376842	0.001	0.00147809	C3
TCGA.ZP.A9D0.01	C2	0.710849	0.650135	0.723801	0.198801	0.211333	C3
TCGA.DD.AADU.01	C3	0.827609	0.802181	0.374913	0.001	0.00147809	C3
TCGA.CC.A7IJ.01	C1	0.663864	0.863105	0.699047	0.0749251	0.0842339	C3
TCGA.DD.AAEA.01	C2	0.875715	0.574497	0.703908	0.001	0.00147809	C3
TCGA.ZS.A9CG.01	C3	0.814178	0.743332	0.331409	0.001	0.00147809	C3
TCGA.DD.AAEE.01	C3	0.819411	0.693734	0.356087	0.001	0.00147809	C3
TCGA.5C.A9VG.01	C1	0.614576	0.817923	0.623601	0.145854	0.157302	C3
TCGA.NI.A8LF.01	C3	0.827114	0.684261	0.453112	0.001	0.00147809	C3
TCGA.DD.AADG.01	C3	0.855695	0.672969	0.380281	0.001	0.00147809	C3
TCGA.BC.A5W4.01	C2	0.812965	0.661774	0.777654	0.00799201	0.0101542	C3
TCGA.DD.AAW2.01	C3	0.859345	0.724047	0.405975	0.001	0.00147809	C3
TCGA.3K.AAZ8.01	C3	0.863448	0.736747	0.65914	0.00599401	0.00772145	C3
TCGA.DD.A116.01	C3	0.74318	0.729674	0.347877	0.001	0.00147809	C3
TCGA.DD.A1EA.01	C3	0.842764	0.775881	0.43347	0.001	0.00147809	C3
TCGA.EP.A2KB.01	C2	0.79729	0.770145	0.80531	0.627373	0.641199	C3
TCGA.DD.AACA.01	C3	0.827716	0.795965	0.384155	0.001	0.00147809	C3
TCGA.WX.AA46.01	C2	0.848536	0.561733	0.641195	0.001	0.00147809	C3
TCGA.5R.AA1C.01	C3	0.859719	0.789955	0.414337	0.001	0.00147809	C3
TCGA.UB.A7MC.01	C3	0.756451	0.790681	0.409542	0.001	0.00147809	C3
TCGA.G3.AAV2.01	C3	0.853875	0.777841	0.423693	0.001	0.00147809	C3
TCGA.CC.A9FU.01	C1	0.596773	0.87178	0.721022	0.001	0.00147809	C3
TCGA.2Y.A9HA.01	C3	0.718842	0.668852	0.307519	0.001	0.00147809	C3
TCGA.G3.A5SL.01	C3	0.812838	0.684695	0.336423	0.001	0.00147809	C3
TCGA.DD.A73D.01	C3	0.859183	0.775826	0.515066	0.001	0.00147809	C3
TCGA.DD.AAVY.01	C3	0.890538	0.694361	0.431487	0.001	0.00147809	C3
TCGA.2Y.A9HB.01	C2	0.79733	0.575321	0.728734	0.002997	0.00404323	C3
TCGA.KR.A7K0.01	C3	0.76796	0.685322	0.252515	0.001	0.00147809	C3
TCGA.DD.A4NF.01	C3	0.815903	0.786488	0.33359	0.001	0.00147809	C3
TCGA.XR.A8TF.01	C3	0.848158	0.706946	0.625736	0.00599401	0.00772145	C3
TCGA.BW.A5NQ.01	C3	0.719687	0.822549	0.440592	0.001	0.00147809	C3
TCGA.DD.AAVS.01	C1	0.596065	0.728716	0.767051	0.012987	0.0160072	C3
TCGA.DD.AAED.01	C1	0.684074	0.804156	0.763617	0.107892	0.118426	C3
TCGA.RC.A6M4.01	C3	0.825821	0.755263	0.415714	0.001	0.00147809	C3
TCGA.DD.AACP.01	C1	0.496579	0.771815	0.53808	0.018981	0.0231643	C3
TCGA.G3.A3CJ.01	C3	0.883187	0.776319	0.485924	0.001	0.00147809	C3
TCGA.LG.A9QC.01	C3	0.75966	0.815484	0.445853	0.001	0.00147809	C3
TCGA.ED.A8O5.01	C1	0.547436	0.803084	0.778546	0.001	0.00147809	C3
TCGA.G3.AAV3.01	C3	0.772665	0.775858	0.30233	0.001	0.00147809	C3
TCGA.G3.AAV5.01	C3	0.845896	0.850252	0.596772	0.001	0.00147809	C3
TCGA.G3.A6UC.01	C3	0.829918	0.613339	0.477765	0.001	0.00147809	C3
TCGA.DD.AACW.01	C1	0.722953	0.790028	0.727493	0.655345	0.667947	C3
TCGA.DD.A4NS.01	C3	0.53055	0.645532	0.427945	0.003996	0.00535205	C3
TCGA.BC.A69I.01	C3	0.827923	0.731318	0.395586	0.001	0.00147809	C3
TCGA.ZP.A9D4.01	C3	0.870214	0.663206	0.442268	0.001	0.00147809	C3
TCGA.KR.A7K2.01	C1	0.628533	0.709296	0.800306	0.020979	0.0253525	C3
TCGA.FV.A4ZQ.01	C3	0.717127	0.833903	0.426252	0.001	0.00147809	C3
TCGA.DD.AAEK.01	C3	0.840889	0.725983	0.472497	0.001	0.00147809	C3
TCGA.DD.AAW3.01	C3	0.865294	0.778912	0.539421	0.001	0.00147809	C3
TCGA.ED.A7XP.01	C3	0.715368	0.680797	0.455984	0.001	0.00147809	C3
TCGA.DD.AADJ.01	C1	0.690464	0.72077	0.778774	0.303696	0.316492	C3
TCGA.DD.AACB.01	C3	0.718833	0.797418	0.388465	0.001	0.00147809	C3
TCGA.MI.A75H.01	C3	0.83731	0.746108	0.370739	0.001	0.00147809	C3
TCGA.DD.AAVP.01	C3	0.764308	0.727536	0.335942	0.001	0.00147809	C3
TCGA.CC.A5UE.01	C1	0.587911	0.798373	0.77839	0.001998	0.00277625	C3
TCGA.DD.AACJ.01	C3	0.876634	0.789467	0.549086	0.001	0.00147809	C3
TCGA.EP.A12J.01	C3	0.834531	0.753364	0.371883	0.001	0.00147809	C3
TCGA.CC.A7IH.01	C3	0.792181	0.732152	0.299726	0.001	0.00147809	C3
TCGA.DD.AADD.01	C3	0.77494	0.805358	0.49427	0.001	0.00147809	C3
TCGA.DD.A1EL.01	C3	0.709894	0.808073	0.402725	0.001	0.00147809	C3
TCGA.DD.A39V.01	C3	0.80129	0.803033	0.400393	0.001	0.00147809	C3
TCGA.DD.A1EF.01	C1	0.629946	0.811998	0.791053	0.00699301	0.00894623	C3
TCGA.DD.AADC.01	C3	0.57445	0.776182	0.503397	0.002997	0.00404323	C3
TCGA.DD.AAE6.01	C3	0.761808	0.742154	0.735233	0.733267	0.741259	C3
TCGA.MI.A75G.01	C2	0.807043	0.557275	0.625982	0.002997	0.00404323	C3
TCGA.G3.AAV4.01	C3	0.829125	0.792773	0.411372	0.001	0.00147809	C3
TCGA.DD.AADY.01	C1	0.751298	0.774571	0.835409	0.351648	0.365438	C3
TCGA.XR.A8TE.01	C3	0.762839	0.802703	0.412363	0.001	0.00147809	C3
TCGA.DD.AAEB.01	C3	0.876245	0.71969	0.41528	0.001	0.00147809	C3
TCGA.DD.A4NP.01	C3	0.825564	0.747393	0.367899	0.001	0.00147809	C3
TCGA.CC.A7IK.01	C3	0.749181	0.823315	0.365046	0.001	0.00147809	C3
TCGA.DD.AAW1.01	C3	0.837487	0.737571	0.330659	0.001	0.00147809	C3
TCGA.DD.AAD0.01	C3	0.842119	0.746938	0.434163	0.001	0.00147809	C3
TCGA.DD.A3A8.01	C3	0.825001	0.746727	0.331909	0.001	0.00147809	C3
TCGA.XR.A8TC.01	C1	0.669062	0.705178	0.681973	0.75025	0.756366	C3
TCGA.CC.A7IL.01	C3	0.842757	0.597434	0.594249	0.00599401	0.00772145	C3
TCGA.RG.A7D4.01	C3	0.676247	0.840359	0.496247	0.001	0.00147809	C3
TCGA.DD.AAE3.01	C2	0.880262	0.649211	0.669739	0.00599401	0.00772145	C3
TCGA.DD.AAE9.01	C3	0.845763	0.79901	0.408322	0.001	0.00147809	C3
TCGA.RC.A7SK.01	C2	0.793851	0.721855	0.799228	0.138861	0.150197	C3
TCGA.CC.A5UD.01	C3	0.735286	0.820884	0.418194	0.001	0.00147809	C3
TCGA.ED.A7PY.01	C1	0.594674	0.754232	0.793522	0.001	0.00147809	C3
TCGA.EP.A2KC.01	C3	0.823733	0.713614	0.390163	0.001	0.00147809	C3
TCGA.DD.AAD6.01	C3	0.860764	0.852806	0.711486	0.011988	0.0148748	C3
TCGA.G3.AAV1.01	C3	0.743909	0.764124	0.399351	0.001	0.00147809	C3
TCGA.UB.A7ME.01	C1	0.495656	0.66448	0.800424	0.001	0.00147809	C3
TCGA.G3.A3CK.01	C3	0.842718	0.734647	0.362861	0.001	0.00147809	C3

## Sheet: Table_S10
Table S10. HCC subtype predication of ICGC-HCC samples with NTP method.
sample_id	NTP prediction	d.C1	d.C2	d.C3	p.value	FDR
SP112300	C1	0.523584	0.794022	0.810704	0.001	0.00156863
SP112304	C3	0.781254	0.677687	0.457525	0.001	0.00156863
SP112310	C3	0.850781	0.801142	0.465759	0.001	0.00156863
SP112288	C2	0.761471	0.696948	0.76233	0.191808	0.201022
SP112273	C1	0.517795	0.742387	0.812107	0.001	0.00156863
SP112276	C2	0.711755	0.673651	0.809057	0.0749251	0.0872913
SP112265	C2	0.799531	0.507061	0.85749	0.001	0.00156863
SP112261	C3	0.838002	0.735572	0.451443	0.001	0.00156863
SP112248	C2	0.829055	0.586522	0.83131	0.001	0.00156863
SP112241	C1	0.555561	0.761357	0.7162	0.004995	0.00692949
SP112224	C1	0.646194	0.760235	0.71593	0.187812	0.197697
SP112228	C3	0.795988	0.803136	0.426708	0.001	0.00156863
SP112234	C3	0.808238	0.756586	0.426438	0.001	0.00156863
SP112217	C3	0.869771	0.667298	0.474863	0.001	0.00156863
SP112219	C2	0.848276	0.568762	0.638443	0.001	0.00156863
SP112221	C2	0.781564	0.538565	0.848222	0.001	0.00156863
SP112205	C3	0.781929	0.803679	0.610285	0.003996	0.00557582
SP112208	C2	0.841596	0.523274	0.775513	0.001	0.00156863
SP112210	C3	0.866521	0.750411	0.458617	0.001	0.00156863
SP112213	C1	0.618714	0.835234	0.815413	0.001	0.00156863
SP112215	C3	0.859864	0.681795	0.410471	0.001	0.00156863
SP112194	C1	0.597834	0.77311	0.7944	0.003996	0.00557582
SP112196	C2	0.817057	0.527118	0.859721	0.001	0.00156863
SP112198	C2	0.798593	0.581881	0.833834	0.001	0.00156863
SP112201	C1	0.616929	0.620997	0.804708	0.048951	0.0587413
SP112182	C2	0.717919	0.540682	0.811486	0.001	0.00156863
SP112186	C3	0.834009	0.766415	0.473451	0.001	0.00156863
SP112188	C1	0.725269	0.751678	0.77563	0.556444	0.558772
SP112190	C2	0.862101	0.559732	0.578234	0.001	0.00156863
SP112192	C2	0.6843	0.678739	0.756312	0.495504	0.501777
SP112178	C2	0.828754	0.653005	0.82237	0.001	0.00156863
SP112180	C1	0.487867	0.759933	0.661691	0.001	0.00156863
SP112165	C2	0.781719	0.539209	0.772067	0.001	0.00156863
SP112170	C3	0.832972	0.675982	0.675207	0.0849151	0.0970458
SP112156	C3	0.840859	0.626879	0.459064	0.001	0.00156863
SP112160	C2	0.781853	0.626804	0.741746	0.00699301	0.00959041
SP112147	C3	0.831267	0.785277	0.386975	0.001	0.00156863
SP112152	C1	0.714544	0.827362	0.845495	0.024975	0.0308969
SP112133	C2	0.628845	0.601132	0.739696	0.158841	0.169431
SP112138	C1	0.56145	0.837156	0.83002	0.001	0.00156863
SP112130	C2	0.623962	0.456429	0.760209	0.001	0.00156863
SP99301	C1	0.484438	0.786208	0.803949	0.001	0.00156863
SP99305	C1	0.476699	0.84328	0.834589	0.001	0.00156863
SP99293	C1	0.492231	0.785243	0.790305	0.001	0.00156863
SP99297	C1	0.556009	0.840395	0.818718	0.001	0.00156863
SP99283	C1	0.357564	0.781367	0.736532	0.001	0.00156863
SP99275	C1	0.546257	0.810511	0.78331	0.001	0.00156863
SP99279	C1	0.600983	0.818398	0.853352	0.001	0.00156863
SP99271	C1	0.402119	0.685644	0.753201	0.001	0.00156863
SP99289	C3	0.576058	0.659203	0.327194	0.001	0.00156863
SP99261	C1	0.561003	0.849866	0.779918	0.001	0.00156863
SP99253	C1	0.670118	0.785973	0.833862	0.00999001	0.0133944
SP99257	C3	0.642429	0.762272	0.394155	0.001	0.00156863
SP99245	C3	0.78859	0.565182	0.541375	0.003996	0.00557582
SP99249	C1	0.514069	0.62528	0.740572	0.001	0.00156863
SP99237	C1	0.683018	0.743841	0.867346	0.020979	0.0263611
SP99241	C1	0.466646	0.801124	0.827705	0.001	0.00156863
SP99229	C2	0.694436	0.668072	0.819744	0.0769231	0.0887574
SP99233	C3	0.839038	0.622954	0.533838	0.001	0.00156863
SP99225	C1	0.377718	0.683851	0.692416	0.001	0.00156863
SP99217	C1	0.662229	0.768543	0.809984	0.027972	0.0344271
SP99221	C1	0.396771	0.719967	0.718277	0.001	0.00156863
SP99209	C1	0.435978	0.626555	0.726298	0.001	0.00156863
SP99213	C1	0.45097	0.789186	0.77539	0.001	0.00156863
SP99205	C1	0.651951	0.719853	0.796357	0.0529471	0.0632204
SP99201	C1	0.565984	0.756232	0.75548	0.001998	0.00294184
SP99193	C2	0.836678	0.512339	0.731236	0.001	0.00156863
SP99197	C2	0.746308	0.656048	0.857786	0.001	0.00156863
SP99185	C1	0.368883	0.659739	0.700967	0.001	0.00156863
SP99189	C2	0.568396	0.567504	0.766433	0.0609391	0.0724028
SP99181	C2	0.718883	0.530886	0.746016	0.001	0.00156863
SP99173	C2	0.633225	0.552494	0.767603	0.001998	0.00294184
SP99177	C2	0.874859	0.630143	0.675633	0.001998	0.00294184
SP99165	C3	0.701079	0.803122	0.651904	0.117882	0.128599
SP99169	C2	0.634963	0.545762	0.756141	0.00799201	0.0108366
SP99157	C1	0.511531	0.77865	0.743086	0.001	0.00156863
SP99161	C1	0.579625	0.732513	0.754862	0.00799201	0.0108366
SP99149	C1	0.38334	0.653853	0.730575	0.001	0.00156863
SP99153	C2	0.776255	0.534784	0.753433	0.001	0.00156863
SP99145	C1	0.52917	0.822118	0.772358	0.001	0.00156863
SP99321	C1	0.482608	0.811299	0.796165	0.001	0.00156863
SP99325	C1	0.472089	0.828211	0.809933	0.001	0.00156863
SP99137	C2	0.718328	0.550409	0.813965	0.001	0.00156863
SP99141	C1	0.672759	0.815603	0.833805	0.00599401	0.00826759
SP99129	C1	0.508034	0.723982	0.758387	0.001	0.00156863
SP99133	C1	0.452487	0.806968	0.764466	0.001	0.00156863
SP99125	C2	0.820363	0.577882	0.821468	0.001	0.00156863
SP99061	C2	0.797766	0.739554	0.765551	0.447552	0.455138
SP99053	C1	0.448309	0.710073	0.669586	0.001	0.00156863
SP99057	C2	0.84789	0.60777	0.817415	0.001	0.00156863
SP99045	C3	0.654778	0.79927	0.610707	0.0889111	0.100654
SP99049	C3	0.862308	0.761773	0.497594	0.001	0.00156863
SP99065	C3	0.825226	0.765316	0.399003	0.001	0.00156863
SP99041	C2	0.736989	0.650886	0.804987	0.020979	0.0263611
SP99033	C3	0.622882	0.697662	0.562572	0.174825	0.184837
SP99037	C1	0.468775	0.642128	0.699956	0.002997	0.00430707
SP99029	C2	0.747844	0.522179	0.679791	0.001	0.00156863
SP99019	C2	0.84677	0.579562	0.825849	0.001	0.00156863
SP99007	C2	0.773575	0.613896	0.798249	0.001	0.00156863
SP99011	C1	0.579508	0.817506	0.83031	0.001	0.00156863
SP99001	C2	0.738167	0.673398	0.808527	0.032967	0.0401629
SP98991	C1	0.614428	0.663812	0.810805	0.01998	0.0256428
SP98997	C2	0.881366	0.610165	0.824719	0.001	0.00156863
SP98985	C3	0.8479	0.746573	0.372646	0.001	0.00156863
SP98989	C2	0.656137	0.600529	0.766505	0.021978	0.0274725
SP98981	C3	0.78935	0.810655	0.533804	0.001	0.00156863
SP98975	C3	0.829219	0.699309	0.351232	0.001	0.00156863
SP98967	C2	0.795845	0.505695	0.796323	0.001	0.00156863
SP98973	C1	0.588551	0.815106	0.666004	0.01998	0.0256428
SP98959	C1	0.640933	0.760662	0.734959	0.108891	0.120433
SP98965	C2	0.780136	0.656366	0.791175	0.012987	0.017316
SP98955	C2	0.714357	0.671532	0.772263	0.171828	0.182472
SP98949	C2	0.733889	0.719893	0.847341	0.14985	0.161274
SP98953	C3	0.829666	0.737582	0.686547	0.0619381	0.0732273
SP98941	C2	0.83472	0.465837	0.800244	0.001	0.00156863
SP98945	C2	0.627992	0.587207	0.731967	0.0799201	0.0917743
SP98933	C2	0.848647	0.5704	0.746414	0.001	0.00156863
SP98937	C2	0.803562	0.514133	0.797702	0.001	0.00156863
SP98925	C1	0.584965	0.741362	0.76054	0.002997	0.00430707
SP98927	C2	0.760827	0.627563	0.818337	0.002997	0.00430707
SP98921	C2	0.794127	0.482051	0.728423	0.001	0.00156863
SP99121	C3	0.755941	0.778912	0.73799	0.662338	0.662338
SP99113	C2	0.741702	0.545182	0.829824	0.001	0.00156863
SP99117	C2	0.723281	0.599745	0.664086	0.0749251	0.0872913
SP99097	C1	0.501634	0.77514	0.785166	0.001	0.00156863
SP99101	C1	0.431797	0.824773	0.767769	0.001	0.00156863
SP99089	C1	0.617557	0.801878	0.830662	0.001998	0.00294184
SP99093	C1	0.406157	0.694295	0.811328	0.001	0.00156863
SP99105	C1	0.542582	0.658377	0.86587	0.001	0.00156863
SP99109	C3	0.708552	0.864397	0.639152	0.017982	0.0234548
SP99077	C2	0.695476	0.504268	0.551913	0.020979	0.0263611
SP99081	C2	0.790291	0.68046	0.745632	0.0859141	0.0977222
SP99069	C1	0.602698	0.704475	0.694248	0.124875	0.135
SP99073	C3	0.848496	0.821899	0.489507	0.001	0.00156863
SP99085	C2	0.636895	0.577682	0.700591	0.11988	0.130187
SP191990	C2	0.812752	0.523591	0.825277	0.001	0.00156863
SP99337	C1	0.473166	0.792681	0.795892	0.001	0.00156863
SP99341	C1	0.470938	0.849999	0.809791	0.001	0.00156863
SP99329	C1	0.387007	0.758916	0.748724	0.001	0.00156863
SP99333	C1	0.511503	0.836927	0.825714	0.001	0.00156863
SP192707	C2	0.675877	0.650262	0.745554	0.262737	0.271797
SP107155	C2	0.756486	0.605615	0.865344	0.001	0.00156863
SP107152	C2	0.854821	0.514161	0.775082	0.001	0.00156863
SP107150	C2	0.883547	0.568527	0.623206	0.001	0.00156863
SP107146	C3	0.773697	0.83117	0.47069	0.001	0.00156863
SP107136	C3	0.838356	0.842881	0.596713	0.001	0.00156863
SP107132	C1	0.543252	0.827699	0.782616	0.001	0.00156863
SP107129	C3	0.83563	0.680679	0.443254	0.001	0.00156863
SP107119	C2	0.829957	0.649306	0.845057	0.001	0.00156863
SP107123	C2	0.61409	0.578565	0.679175	0.244755	0.254291
SP107121	C2	0.868883	0.497542	0.701248	0.001	0.00156863
SP107111	C3	0.574517	0.759519	0.515462	0.020979	0.0263611
SP107104	C2	0.636279	0.577427	0.790355	0.00899101	0.0121227
SP107109	C1	0.450347	0.74858	0.799262	0.001	0.00156863
SP107097	C1	0.586884	0.811162	0.766019	0.001	0.00156863
SP107101	C1	0.655208	0.655212	0.831877	0.0679321	0.0799201
SP107091	C2	0.804102	0.659482	0.827387	0.002997	0.00430707
SP107094	C1	0.548985	0.753225	0.808674	0.001	0.00156863
SP107084	C3	0.779056	0.83663	0.629229	0.003996	0.00557582
SP107088	C1	0.687447	0.696471	0.767901	0.43956	0.448913
SP107080	C2	0.870334	0.564725	0.597165	0.001998	0.00294184
SP107078	C1	0.5501	0.767977	0.792074	0.001	0.00156863
SP107071	C3	0.821592	0.595029	0.535346	0.001	0.00156863
SP107068	C3	0.773878	0.784023	0.738138	0.549451	0.554068
SP107073	C1	0.540491	0.696523	0.79575	0.001	0.00156863
SP107063	C1	0.559545	0.683038	0.773981	0.001998	0.00294184
SP107076	C3	0.781166	0.811891	0.34189	0.001	0.00156863
SP107052	C2	0.816067	0.69516	0.73733	0.113886	0.124807
SP107056	C3	0.78545	0.843809	0.610029	0.001998	0.00294184
SP107047	C2	0.724287	0.50543	0.784326	0.001	0.00156863
SP107044	C2	0.767536	0.685675	0.718189	0.285714	0.294298
SP107007	C3	0.709574	0.773542	0.461088	0.001	0.00156863
SP106998	C2	0.82642	0.576678	0.783041	0.001	0.00156863
SP107004	C3	0.871938	0.736889	0.563787	0.001	0.00156863
SP106993	C3	0.822386	0.765974	0.427965	0.001	0.00156863
SP107041	C1	0.555982	0.820476	0.776974	0.001	0.00156863
SP107032	C3	0.777431	0.647613	0.434343	0.001	0.00156863
SP107037	C3	0.868261	0.679164	0.480158	0.001	0.00156863
SP107012	C1	0.711335	0.786094	0.834856	0.0759241	0.0880279
SP107010	C3	0.674004	0.803384	0.428531	0.001	0.00156863
SP98915	C2	0.790301	0.550326	0.685512	0.001	0.00156863
SP98904	C3	0.625873	0.703996	0.376862	0.001	0.00156863
SP98909	C2	0.749582	0.616411	0.876033	0.001	0.00156863
SP98913	C3	0.84745	0.807413	0.487167	0.001	0.00156863
SP98896	C3	0.736957	0.807462	0.646091	0.046953	0.0566268
SP98898	C1	0.648611	0.747946	0.754025	0.112887	0.124279
SP98900	C1	0.679283	0.777791	0.777012	0.0979021	0.109797
SP98902	C2	0.876968	0.54216	0.733623	0.001	0.00156863
SP50185	C1	0.608477	0.666886	0.773325	0.043956	0.0532801
SP50183	C2	0.780581	0.568548	0.80304	0.001	0.00156863
SP50181	C2	0.831073	0.667478	0.884002	0.001	0.00156863
SP50159	C3	0.805483	0.738731	0.369001	0.001	0.00156863
SP50157	C2	0.841283	0.512749	0.777559	0.001	0.00156863
SP50155	C1	0.641273	0.734566	0.818718	0.013986	0.018545
SP50153	C3	0.8197	0.714491	0.429408	0.001	0.00156863
SP50151	C2	0.761238	0.606454	0.778015	0.003996	0.00557582
SP50149	C3	0.826607	0.534373	0.471889	0.001	0.00156863
SP50147	C3	0.856555	0.795272	0.503863	0.001	0.00156863
SP50145	C2	0.804563	0.453948	0.728888	0.001	0.00156863
SP50143	C2	0.71012	0.58414	0.757313	0.001998	0.00294184
SP50141	C1	0.471646	0.701293	0.706928	0.001	0.00156863
SP50179	C3	0.773906	0.815561	0.362409	0.001	0.00156863
SP50177	C3	0.821263	0.736107	0.491966	0.001	0.00156863
SP50175	C3	0.727827	0.762437	0.452262	0.001	0.00156863
SP50173	C1	0.585261	0.612944	0.676323	0.323676	0.331976
SP50171	C1	0.671012	0.740636	0.775315	0.153846	0.164835
SP50169	C2	0.828313	0.478728	0.718339	0.001	0.00156863
SP50167	C3	0.803085	0.709591	0.548595	0.001	0.00156863
SP50165	C3	0.849056	0.727401	0.415752	0.001	0.00156863
SP50163	C3	0.767596	0.614928	0.576133	0.02997	0.036698
SP50161	C2	0.787462	0.604447	0.74862	0.001998	0.00294184
SP50115	C2	0.796516	0.534903	0.784524	0.001	0.00156863
SP50113	C3	0.847231	0.809938	0.508001	0.001	0.00156863
SP50111	C1	0.387182	0.76131	0.792478	0.001	0.00156863
SP50109	C3	0.770935	0.779994	0.366266	0.001	0.00156863
SP50107	C3	0.724111	0.687383	0.299483	0.001	0.00156863
SP50105	C2	0.7973	0.571122	0.702773	0.001	0.00156863
SP50103	C3	0.775805	0.737663	0.495519	0.001	0.00156863
SP50101	C1	0.569591	0.657818	0.746815	0.01998	0.0256428
SP50119	C1	0.578192	0.843116	0.814422	0.001	0.00156863
SP50117	C2	0.741211	0.590616	0.766299	0.001	0.00156863
SP50137	C1	0.70568	0.726507	0.819412	0.218781	0.228293
SP50135	C2	0.812166	0.530966	0.595731	0.001	0.00156863
SP50133	C1	0.450456	0.681097	0.820472	0.001	0.00156863
SP50131	C2	0.756958	0.713718	0.834085	0.102897	0.11433
SP50129	C1	0.511845	0.726736	0.805431	0.001	0.00156863
SP50127	C1	0.718869	0.832518	0.86793	0.014985	0.0197605
SP50123	C1	0.73271	0.850654	0.852312	0.023976	0.0298147
SP50139	C3	0.767749	0.824312	0.439111	0.001	0.00156863
SP50099	C2	0.819251	0.679313	0.768581	0.016983	0.0222728
SP50097	C1	0.515868	0.791135	0.66264	0.001	0.00156863

[truncated: 3 more sheets: Table_S11, Table_S12, Table_S13]
